# Supplementary material for: Acridinium (6-carboxy­pyridine-2-carboxyl­ato)(pyridine-2,6-dicarboxyl­ato)zincate(II) penta­hydrate
Source: Acta Crystallogr Sect E Struct Rep Online. 2009 Mar 31;65(Pt 4):m473–4. doi: 10.1107/S1600536809011106 (PMC2968778; doi:10.1107/S1600536809011106)
Supplement: Supplementary file 1 [file e-65-0m473-sup1.cif]

##############################################################################
###                                                                        ###
###        Electronic paper (Acta Crystallographica Section E)             ###
###                                                                        ###
##############################################################################
#                                                                            #
# This CIF contains the data in a paper accepted for publication in Acta     #
# Crystallographica Section E. It conforms to the requirements of Notes      #
# for Authors for Section E, and has been peer reviewed under the auspices   #
# of the IUCr Commission on Journals.                                        #
#                                                                            #
# Full details of the Crystallographic Information File format               #
# are given in the paper "The Crystallographic Information File (CIF):       #
# a New Standard Archive File for Crystallography" by S. R. Hall, F. H.      #
# Allen and I. D. Brown [Acta Cryst. (1991), A47, 655-685].                  #
#                                                                            #
# The current version of the core CIF dictionary is obtainable from          #
# ftp://ftp.iucr.org/pub/cif_core.dic. The current version number is 2.4.    #
#                                                                            #
# Software is freely available for graphical display of the structure(s) in  #
# this CIF.  For information consult the CIF home page http://www.iucr.org/  #
# cif/home.html                                                              #
#                                                                            #
# This file may be used for bona fide research purposes within the           #
# scientific community so long as proper attribution is given to the journal # 
# article from which it was obtained.                                        #
#                                                                            #
##############################################################################
                                             
data_I
_audit_creation_method     SHELXL-97
_chemical_name_systematic
;
Acridinium
(6-carboxypyridine-2-carboxylato)(pyridine-2,6-dicarboxylato)zincate(II)
pentahydrate
;
_chemical_name_common     ?
_chemical_formula_moiety     'C13 H10 N +, C14 H7 N2 O8 Zn -, 5(H2 O)'
_chemical_formula_sum     'C27 H27 N3 O13 Zn'
_chemical_formula_iupac     '(C13 H10 N) [Zn (C7 H3 N O4) (C7 H4 N O4)], 5H2 O'
_chemical_formula_weight     666.89
_chemical_melting_point     ?
_symmetry_cell_setting     monoclinic
_symmetry_space_group_name_H-M     'P 21/n'
_symmetry_space_group_name_Hall     '-P 2yn'
loop_
    _symmetry_equiv_pos_as_xyz
    'x, y, z'
    '-x+1/2, y+1/2, -z+1/2'
    '-x, -y, -z'
    'x-1/2, -y-1/2, z-1/2'
_cell_length_a     9.6083(5)
_cell_length_b     18.9681(9)
_cell_length_c     15.5435(8)
_cell_angle_alpha     90.00
_cell_angle_beta     96.0510(10)
_cell_angle_gamma     90.00
_cell_volume     2817.0(2)
_cell_formula_units_Z     4
_cell_measurement_reflns_used     8302
_cell_measurement_theta_min     2.2
_cell_measurement_theta_max     29.7
_cell_measurement_temperature     120(2)
_exptl_crystal_description     prism
_exptl_crystal_colour     yellow
_exptl_crystal_size_max     0.60
_exptl_crystal_size_mid     0.14
_exptl_crystal_size_min     0.14
_exptl_crystal_density_diffrn     1.572
_exptl_crystal_density_meas     ?
_exptl_crystal_density_method     'not measured'
_exptl_crystal_F_000     1376
_exptl_absorpt_coefficient_mu     0.947
_exptl_absorpt_correction_type     multi-scan
_exptl_absorpt_process_details     '(SADABS; Sheldrick, 1998)'
_exptl_absorpt_correction_T_min     0.652
_exptl_absorpt_correction_T_max     0.879
_exptl_special_details
;
;
_diffrn_ambient_temperature     120(2)
_diffrn_radiation_type     MoK\a
_diffrn_radiation_wavelength     0.71073
_diffrn_radiation_source     'normal-focus sealed tube'
_diffrn_radiation_monochromator     graphite
_diffrn_measurement_device_type     'Bruker SMART 1000 CCD area-detector'
_diffrn_measurement_method     \w
_diffrn_detector_area_resol_mean     ?
_diffrn_reflns_number     26948
_diffrn_reflns_av_R_equivalents     0.0336
_diffrn_reflns_av_sigmaI/netI     0.0317
_diffrn_reflns_theta_min     1.70
_diffrn_reflns_theta_max     29.00
_diffrn_reflns_theta_full     29.00
_diffrn_measured_fraction_theta_max     0.998
_diffrn_measured_fraction_theta_full     0.998
_diffrn_reflns_limit_h_min     -13
_diffrn_reflns_limit_h_max     13
_diffrn_reflns_limit_k_min     -25
_diffrn_reflns_limit_k_max     25
_diffrn_reflns_limit_l_min     -21
_diffrn_reflns_limit_l_max     21
_diffrn_standards_number     ?
_diffrn_standards_interval_count     ?
_diffrn_standards_interval_time     ?
_diffrn_standards_decay_%     ?
_refine_special_details
;
Refinement of <i>F</i>^2^ against ALL reflections. The weighted <i>R</i>-factor
<i>wR</i> and goodness of fit <i>S</i> are based on <i>F</i>^2^, conventional
<i>R</i>-factors <i>R</i> are based on <i>F</i>, with <i>F</i> set to zero for
negative <i>F</i>^2^. The threshold expression of <i>F</i>^2^ >
\s(<i>F</i>^2^) is used only for calculating <i>R</i>-factors(gt) <i>etc</i>.
and is not relevant to the choice of reflections for refinement.
<i>R</i>-factors based on <i>F</i>^2^ are statistically about twice as large
as those based on <i>F</i>, and <i>R</i>- factors based on ALL data will be
even larger.
;
_reflns_number_total     7457
_reflns_number_gt     5795
_reflns_threshold_expression     I>2\s(I)
_refine_ls_structure_factor_coef     Fsqd
_refine_ls_matrix_type     full
_refine_ls_R_factor_all     0.0586
_refine_ls_R_factor_gt     0.0406
_refine_ls_wR_factor_gt     0.0944
_refine_ls_wR_factor_ref     0.1080
_refine_ls_goodness_of_fit_ref     1.055
_refine_ls_restrained_S_all     1.055
_refine_ls_number_reflns     7457
_refine_ls_number_parameters     445
_refine_ls_number_restraints     0
_refine_ls_hydrogen_treatment     mixed
_refine_ls_weighting_scheme     calc
_refine_ls_weighting_details
         'calc w=1/[\s^2^(Fo^2^)+(0.0451P)^2^+2.9525P] where P=(Fo^2^+2Fc^2^)/3'
_atom_sites_solution_hydrogens     geom
_atom_sites_solution_primary     direct
_atom_sites_solution_secondary     difmap
_refine_ls_shift/su_max     0.002
_refine_ls_shift/su_mean     0.000
_refine_diff_density_max     0.868
_refine_diff_density_min     -0.351
_refine_ls_extinction_method     none
_refine_ls_extinction_coef     ?
loop_
    _atom_type_symbol
    _atom_type_description
    _atom_type_scat_dispersion_real
    _atom_type_scat_dispersion_imag
    _atom_type_scat_source
    'C' 'C' 0.0033 0.0016
                         'International Tables Vol C Tables 4.2.6.8 and 6.1.1.4'
    'H' 'H' 0.0000 0.0000
                         'International Tables Vol C Tables 4.2.6.8 and 6.1.1.4'
    'N' 'N' 0.0061 0.0033
                         'International Tables Vol C Tables 4.2.6.8 and 6.1.1.4'
    'O' 'O' 0.0106 0.0060
                         'International Tables Vol C Tables 4.2.6.8 and 6.1.1.4'
    'Zn' 'Zn' 0.2839 1.4301
                         'International Tables Vol C Tables 4.2.6.8 and 6.1.1.4'
_computing_data_collection     'SMART (Bruker, 1998)'
_computing_cell_refinement     'SAINT-Plus (Bruker, 1998)'
_computing_data_reduction     'SAINT-Plus (Bruker, 1998)'
_computing_structure_solution     'SHELXTL (Sheldrick, 2008)'
_computing_structure_refinement     'SHELXTL (Sheldrick, 2008)'
_computing_molecular_graphics     'SHELXTL (Sheldrick, 2008)'
_computing_publication_material     'SHELXTL (Sheldrick, 2008)'
loop_
    _atom_site_type_symbol
    _atom_site_label
    _atom_site_fract_x
    _atom_site_fract_y
    _atom_site_fract_z
    _atom_site_U_iso_or_equiv
    _atom_site_adp_type
    _atom_site_calc_flag
    _atom_site_refinement_flags
    _atom_site_occupancy
    _atom_site_disorder_assembly
    _atom_site_disorder_group
    Zn Zn1 0.49831(3) 0.093889(12) 0.701036(14) 0.01975(8) Uani d . 1 . .
    O O1 0.34045(16) 0.18535(8) 0.71906(9) 0.0242(3) Uani d . 1 . .
    O O2 0.23932(16) 0.23960(8) 0.82468(10) 0.0231(3) Uani d . 1 . .
    H H2O 0.198(5) 0.261(2) 0.779(3) 0.092(15) Uiso d . 1 . .
    O O3 0.63925(16) 0.01596(8) 0.74853(9) 0.0227(3) Uani d . 1 . .
    O O4 0.73383(16) -0.03264(8) 0.87279(10) 0.0248(3) Uani d . 1 . .
    O O5 0.32802(16) 0.02475(8) 0.65903(9) 0.0229(3) Uani d . 1 . .
    O O6 0.20086(16) -0.01389(8) 0.53928(10) 0.0262(3) Uani d . 1 . .
    O O7 0.65542(15) 0.17569(8) 0.68086(9) 0.0218(3) Uani d . 1 . .
    O O8 0.74307(17) 0.23451(8) 0.57367(10) 0.0269(3) Uani d . 1 . .
    N N1 0.48997(17) 0.10445(8) 0.82995(10) 0.0167(3) Uani d . 1 . .
    N N2 0.48458(17) 0.10381(8) 0.57225(10) 0.0155(3) Uani d . 1 . .
    C C1 0.4084(2) 0.15173(10) 0.86374(12) 0.0182(4) Uani d . 1 . .
    C C2 0.4085(2) 0.15979(10) 0.95278(13) 0.0200(4) Uani d . 1 . .
    H H2A 0.3487 0.1928 0.9764 0.024 Uiso calc R 1 . .
    C C3 0.5000(2) 0.11747(11) 1.00590(13) 0.0222(4) Uani d . 1 . .
    H H3A 0.5039 0.1219 1.0670 0.027 Uiso calc R 1 . .
    C C4 0.5854(2) 0.06882(11) 0.96989(13) 0.0207(4) Uani d . 1 . .
    H H4A 0.6485 0.0401 1.0057 0.025 Uiso calc R 1 . .
    C C5 0.5764(2) 0.06307(10) 0.88014(12) 0.0168(4) Uani d . 1 . .
    C C6 0.3236(2) 0.19449(10) 0.79562(13) 0.0191(4) Uani d . 1 . .
    C C7 0.6578(2) 0.01088(10) 0.83018(13) 0.0193(4) Uani d . 1 . .
    C C8 0.3880(2) 0.06609(10) 0.52419(12) 0.0170(4) Uani d . 1 . .
    C C9 0.3753(2) 0.07039(11) 0.43455(12) 0.0198(4) Uani d . 1 . .
    H H9A 0.3063 0.0438 0.4003 0.024 Uiso calc R 1 . .
    C C10 0.4666(2) 0.11477(11) 0.39627(13) 0.0227(4) Uani d . 1 . .
    H H10A 0.4619 0.1176 0.3350 0.027 Uiso calc R 1 . .
    C C11 0.5645(2) 0.15491(11) 0.44730(13) 0.0213(4) Uani d . 1 . .
    H H11A 0.6256 0.1862 0.4219 0.026 Uiso calc R 1 . .
    C C12 0.5702(2) 0.14777(10) 0.53652(12) 0.0167(4) Uani d . 1 . .
    C C13 0.2970(2) 0.02123(10) 0.57769(13) 0.0190(4) Uani d . 1 . .
    C C14 0.6661(2) 0.18976(10) 0.60159(13) 0.0189(4) Uani d . 1 . .
    N N3 0.76898(19) 0.21857(9) 0.84229(12) 0.0208(3) Uani d . 1 . .
    H H3N 0.746(3) 0.2148(15) 0.7896(19) 0.037(8) Uiso d . 1 . .
    C C15 0.6925(2) 0.26041(10) 0.88993(13) 0.0204(4) Uani d . 1 . .
    C C16 0.5844(2) 0.30294(11) 0.85003(15) 0.0255(4) Uani d . 1 . .
    H H16A 0.5673 0.3048 0.7887 0.031 Uiso calc R 1 . .
    C C17 0.5043(3) 0.34143(11) 0.90007(16) 0.0302(5) Uani d . 1 . .
    H H17A 0.4304 0.3695 0.8731 0.036 Uiso calc R 1 . .
    C C18 0.5291(3) 0.34042(12) 0.99176(16) 0.0321(5) Uani d . 1 . .
    H H18A 0.4708 0.3671 1.0253 0.039 Uiso calc R 1 . .
    C C19 0.6361(3) 0.30137(13) 1.03178(15) 0.0311(5) Uani d . 1 . .
    H H19A 0.6538 0.3021 1.0931 0.037 Uiso calc R 1 . .
    C C20 0.7215(2) 0.25951(11) 0.98225(13) 0.0238(4) Uani d . 1 . .
    C C21 0.8285(2) 0.21652(12) 1.01903(14) 0.0284(5) Uani d . 1 . .
    H H21A 0.8496 0.2160 1.0801 0.034 Uiso calc R 1 . .
    C C22 0.9057(2) 0.17410(11) 0.96824(14) 0.0263(4) Uani d . 1 . .
    C C23 1.0150(3) 0.12781(14) 1.00362(18) 0.0382(6) Uani d . 1 . .
    H H23A 1.0393 0.1257 1.0644 0.046 Uiso calc R 1 . .
    C C24 1.0833(3) 0.08721(13) 0.9503(2) 0.0426(7) Uani d . 1 . .
    H H24A 1.1552 0.0565 0.9743 0.051 Uiso calc R 1 . .
    C C25 1.0502(3) 0.08954(12) 0.8598(2) 0.0397(6) Uani d . 1 . .
    H H25A 1.1008 0.0606 0.8241 0.048 Uiso calc R 1 . .
    C C26 0.9464(2) 0.13276(12) 0.82196(17) 0.0309(5) Uani d . 1 . .
    H H26A 0.9245 0.1338 0.7609 0.037 Uiso calc R 1 . .
    C C27 0.8730(2) 0.17567(11) 0.87635(14) 0.0231(4) Uani d . 1 . .
    O O1W 0.84765(17) 0.32871(9) 0.69335(11) 0.0251(3) Uani d . 1 . .
    H H1W1 0.815(3) 0.3033(16) 0.656(2) 0.034(8) Uiso d . 1 . .
    H H2W1 0.813(4) 0.369(2) 0.681(2) 0.065(11) Uiso d . 1 . .
    O O2W 0.96559(18) -0.06357(9) 0.77630(12) 0.0279(3) Uani d . 1 . .
    H H1W2 0.909(3) -0.0493(17) 0.808(2) 0.045(9) Uiso d . 1 . .
    H H2W2 0.940(3) -0.0417(16) 0.729(2) 0.039(8) Uiso d . 1 . .
    O O3W 0.12555(19) 0.31700(9) 0.71080(10) 0.0262(3) Uani d . 1 . .
    H H1W3 0.037(4) 0.3180(18) 0.708(2) 0.051(9) Uiso d . 1 . .
    H H2W3 0.170(5) 0.356(2) 0.710(3) 0.084(14) Uiso d . 1 . .
    O O4W 0.25508(19) -0.05822(9) 0.79542(12) 0.0302(4) Uani d . 1 . .
    H H1W4 0.170(4) -0.0602(18) 0.791(2) 0.049(10) Uiso d . 1 . .
    H H2W4 0.268(4) -0.0327(18) 0.755(2) 0.050(9) Uiso d . 1 . .
    O O5W 0.0430(2) -0.01699(10) 0.37439(12) 0.0322(4) Uani d . 1 . .
    H H1W5 -0.029(3) -0.0086(15) 0.3945(19) 0.031(7) Uiso d . 1 . .
    H H2W5 0.099(4) -0.016(2) 0.421(3) 0.066(11) Uiso d . 1 . .
loop_
    _atom_site_aniso_label
    _atom_site_aniso_U_11
    _atom_site_aniso_U_22
    _atom_site_aniso_U_33
    _atom_site_aniso_U_12
    _atom_site_aniso_U_13
    _atom_site_aniso_U_23
    Zn1 0.02513(13) 0.02160(13) 0.01244(12) -0.00038(9) 0.00163(9) -0.00009(8)
    O1 0.0300(8) 0.0264(7) 0.0162(7) 0.0090(6) 0.0017(6) 0.0001(6)
    O2 0.0248(8) 0.0238(7) 0.0208(7) 0.0080(6) 0.0026(6) -0.0013(6)
    O3 0.0293(8) 0.0239(7) 0.0149(6) 0.0062(6) 0.0015(6) -0.0021(5)
    O4 0.0279(8) 0.0236(7) 0.0227(7) 0.0082(6) 0.0012(6) 0.0023(6)
    O5 0.0251(7) 0.0262(7) 0.0172(7) -0.0050(6) 0.0018(6) 0.0018(6)
    O6 0.0247(8) 0.0276(8) 0.0255(8) -0.0079(6) -0.0008(6) 0.0004(6)
    O7 0.0266(8) 0.0233(7) 0.0152(6) -0.0052(6) 0.0011(5) -0.0005(5)
    O8 0.0298(8) 0.0273(8) 0.0236(7) -0.0114(6) 0.0030(6) -0.0003(6)
    N1 0.0194(8) 0.0174(7) 0.0132(7) -0.0023(6) 0.0014(6) -0.0003(6)
    N2 0.0166(8) 0.0164(7) 0.0136(7) 0.0014(6) 0.0018(6) -0.0007(6)
    C1 0.0195(9) 0.0177(9) 0.0178(9) -0.0024(7) 0.0030(7) -0.0010(7)
    C2 0.0231(10) 0.0189(9) 0.0187(9) -0.0006(7) 0.0046(7) -0.0029(7)
    C3 0.0281(10) 0.0245(10) 0.0146(9) -0.0029(8) 0.0050(8) -0.0033(7)
    C4 0.0255(10) 0.0194(9) 0.0168(9) -0.0012(8) 0.0001(7) 0.0021(7)
    C5 0.0172(9) 0.0153(8) 0.0178(9) -0.0021(7) 0.0005(7) -0.0008(7)
    C6 0.0193(9) 0.0192(9) 0.0188(9) 0.0004(7) 0.0017(7) -0.0003(7)
    C7 0.0205(9) 0.0185(9) 0.0190(9) 0.0001(7) 0.0020(7) -0.0004(7)
    C8 0.0181(9) 0.0151(8) 0.0178(9) 0.0025(7) 0.0014(7) -0.0006(7)
    C9 0.0212(10) 0.0210(9) 0.0168(9) -0.0002(7) -0.0007(7) -0.0027(7)
    C10 0.0277(11) 0.0273(10) 0.0130(9) 0.0003(8) 0.0015(8) 0.0003(7)
    C11 0.0247(10) 0.0221(9) 0.0176(9) -0.0013(8) 0.0045(8) 0.0023(7)
    C12 0.0173(9) 0.0161(8) 0.0164(8) 0.0017(7) 0.0004(7) 0.0000(7)
    C13 0.0200(9) 0.0170(9) 0.0203(9) 0.0007(7) 0.0031(7) 0.0007(7)
    C14 0.0192(9) 0.0177(9) 0.0197(9) -0.0009(7) 0.0014(7) -0.0015(7)
    N3 0.0238(9) 0.0194(8) 0.0183(8) -0.0032(7) -0.0024(7) 0.0010(6)
    C15 0.0220(10) 0.0191(9) 0.0197(9) -0.0058(7) 0.0007(7) 0.0009(7)
    C16 0.0284(11) 0.0206(10) 0.0267(10) -0.0008(8) -0.0011(8) 0.0020(8)
    C17 0.0298(12) 0.0193(10) 0.0418(13) -0.0009(8) 0.0054(10) 0.0004(9)
    C18 0.0361(13) 0.0248(11) 0.0375(13) -0.0055(9) 0.0132(10) -0.0072(9)
    C19 0.0388(13) 0.0325(12) 0.0233(10) -0.0139(10) 0.0084(9) -0.0064(9)
    C20 0.0277(11) 0.0225(10) 0.0206(10) -0.0095(8) 0.0006(8) 0.0002(8)
    C21 0.0327(12) 0.0317(11) 0.0193(10) -0.0119(9) -0.0049(9) 0.0051(8)
    C22 0.0240(10) 0.0238(10) 0.0289(11) -0.0070(8) -0.0081(8) 0.0083(8)
    C23 0.0312(13) 0.0341(13) 0.0452(14) -0.0058(10) -0.0146(11) 0.0147(11)
    C24 0.0259(12) 0.0279(12) 0.070(2) 0.0008(10) -0.0132(12) 0.0085(12)
    C25 0.0268(12) 0.0219(11) 0.0692(19) -0.0018(9) 0.0003(12) -0.0086(11)
    C26 0.0247(11) 0.0251(11) 0.0424(13) -0.0023(9) 0.0014(10) -0.0060(9)
    C27 0.0213(10) 0.0190(9) 0.0280(10) -0.0059(8) -0.0028(8) 0.0014(8)
    O1W 0.0268(8) 0.0240(8) 0.0233(8) -0.0020(6) -0.0036(6) -0.0009(6)
    O2W 0.0274(8) 0.0299(8) 0.0273(8) 0.0023(7) 0.0068(7) -0.0007(7)
    O3W 0.0239(8) 0.0250(8) 0.0290(8) 0.0035(6) -0.0010(6) -0.0002(6)
    O4W 0.0274(9) 0.0298(9) 0.0341(9) 0.0025(7) 0.0064(7) 0.0095(7)
    O5W 0.0264(9) 0.0412(10) 0.0288(9) -0.0026(7) 0.0019(7) 0.0048(7)
_geom_special_details
;
All e.s.d.'s (except the e.s.d. in the dihedral angle between two l.s. planes)
are estimated using the full covariance matrix. The cell e.s.d.'s are taken
into account individually in the estimation of e.s.d.'s in distances, angles
and torsion angles; correlations between e.s.d.'s in cell parameters are only
used when they are defined by crystal symmetry. An approximate (isotropic)
treatment of cell e.s.d.'s is used for estimating e.s.d.'s involving l.s.
planes.
;
loop_
    _geom_bond_atom_site_label_1
    _geom_bond_atom_site_label_2
    _geom_bond_site_symmetry_2
    _geom_bond_distance
    _geom_bond_publ_flag
    Zn1 N2 . 2.0011(16) yes
    Zn1 N1 . 2.0238(16) yes
    Zn1 O3 . 2.0864(14) yes
    Zn1 O5 . 2.1443(15) yes
    Zn1 O7 . 2.2100(14) yes
    Zn1 O1 . 2.3406(14) yes
    O1 C6 . 1.230(2) ?
    O2 C6 . 1.292(2) ?
    O2 H2O . 0.87(5) ?
    O3 C7 . 1.267(2) ?
    O4 C7 . 1.246(2) ?
    O5 C13 . 1.270(2) ?
    O6 C13 . 1.240(2) ?
    O7 C14 . 1.275(2) ?
    O8 C14 . 1.234(2) ?
    N1 C5 . 1.334(2) ?
    N1 C1 . 1.335(2) ?
    N2 C12 . 1.333(2) ?
    N2 C8 . 1.336(2) ?
    C1 C2 . 1.392(3) ?
    C1 C6 . 1.503(3) ?
    C2 C3 . 1.395(3) ?
    C2 H2A . 0.9500 ?
    C3 C4 . 1.391(3) ?
    C3 H3A . 0.9500 ?
    C4 C5 . 1.393(3) ?
    C4 H4A . 0.9500 ?
    C5 C7 . 1.524(3) ?
    C8 C9 . 1.388(3) ?
    C8 C13 . 1.527(3) ?
    C9 C10 . 1.394(3) ?
    C9 H9A . 0.9500 ?
    C10 C11 . 1.392(3) ?
    C10 H10A . 0.9500 ?
    C11 C12 . 1.389(3) ?
    C11 H11A . 0.9500 ?
    C12 C14 . 1.520(3) ?
    N3 C27 . 1.352(3) ?
    N3 C15 . 1.354(3) ?
    N3 H3N . 0.83(3) ?
    C15 C16 . 1.407(3) ?
    C15 C20 . 1.433(3) ?
    C16 C17 . 1.362(3) ?
    C16 H16A . 0.9500 ?
    C17 C18 . 1.420(4) ?
    C17 H17A . 0.9500 ?
    C18 C19 . 1.363(4) ?
    C18 H18A . 0.9500 ?
    C19 C20 . 1.425(3) ?
    C19 H19A . 0.9500 ?
    C20 C21 . 1.387(3) ?
    C21 C22 . 1.395(3) ?
    C21 H21A . 0.9500 ?
    C22 C27 . 1.430(3) ?
    C22 C23 . 1.433(3) ?
    C23 C24 . 1.351(4) ?
    C23 H23A . 0.9500 ?
    C24 C25 . 1.411(4) ?
    C24 H24A . 0.9500 ?
    C25 C26 . 1.374(4) ?
    C25 H25A . 0.9500 ?
    C26 C27 . 1.414(3) ?
    C26 H26A . 0.9500 ?
    O1W H1W1 . 0.79(3) ?
    O1W H2W1 . 0.84(4) ?
    O2W H1W2 . 0.82(3) ?
    O2W H2W2 . 0.85(3) ?
    O3W H1W3 . 0.85(4) ?
    O3W H2W3 . 0.85(5) ?
    O4W H1W4 . 0.82(4) ?
    O4W H2W4 . 0.81(4) ?
    O5W H1W5 . 0.80(3) ?
    O5W H2W5 . 0.86(4) ?
loop_
    _geom_angle_atom_site_label_1
    _geom_angle_atom_site_label_2
    _geom_angle_atom_site_label_3
    _geom_angle_site_symmetry_1
    _geom_angle_site_symmetry_3
    _geom_angle
    _geom_angle_publ_flag
    N2 Zn1 N1 . . 167.38(7) ?
    N2 Zn1 O3 . . 113.11(6) ?
    N1 Zn1 O3 . . 79.15(6) ?
    N2 Zn1 O5 . . 77.60(6) ?
    N1 Zn1 O5 . . 104.68(6) ?
    O3 Zn1 O5 . . 96.92(6) ?
    N2 Zn1 O7 . . 76.47(6) ?
    N1 Zn1 O7 . . 99.78(6) ?
    O3 Zn1 O7 . . 96.89(6) ?
    O5 Zn1 O7 . . 153.75(5) ?
    N2 Zn1 O1 . . 94.29(6) ?
    N1 Zn1 O1 . . 73.40(6) ?
    O3 Zn1 O1 . . 152.55(5) ?
    O5 Zn1 O1 . . 90.37(6) ?
    O7 Zn1 O1 . . 87.57(6) ?
    C6 O1 Zn1 . . 111.93(13) ?
    C6 O2 H2O . . 106(3) ?
    C7 O3 Zn1 . . 115.21(12) ?
    C13 O5 Zn1 . . 115.26(12) ?
    C14 O7 Zn1 . . 114.18(12) ?
    C5 N1 C1 . . 121.40(17) ?
    C5 N1 Zn1 . . 115.70(13) ?
    C1 N1 Zn1 . . 122.84(13) ?
    C12 N2 C8 . . 121.65(16) ?
    C12 N2 Zn1 . . 119.81(13) ?
    C8 N2 Zn1 . . 118.53(13) ?
    N1 C1 C2 . . 121.71(18) ?
    N1 C1 C6 . . 112.49(16) ?
    C2 C1 C6 . . 125.77(18) ?
    C1 C2 C3 . . 117.39(18) ?
    C1 C2 H2A . . 121.3 ?
    C3 C2 H2A . . 121.3 ?
    C4 C3 C2 . . 120.34(18) ?
    C4 C3 H3A . . 119.8 ?
    C2 C3 H3A . . 119.8 ?
    C3 C4 C5 . . 118.55(18) ?
    C3 C4 H4A . . 120.7 ?
    C5 C4 H4A . . 120.7 ?
    N1 C5 C4 . . 120.58(18) ?
    N1 C5 C7 . . 113.94(16) ?
    C4 C5 C7 . . 125.47(18) ?
    O1 C6 O2 . . 125.66(19) ?
    O1 C6 C1 . . 119.23(18) ?
    O2 C6 C1 . . 115.09(17) ?
    O4 C7 O3 . . 126.57(19) ?
    O4 C7 C5 . . 117.59(17) ?
    O3 C7 C5 . . 115.84(17) ?
    N2 C8 C9 . . 120.81(18) ?
    N2 C8 C13 . . 113.42(16) ?
    C9 C8 C13 . . 125.76(18) ?
    C8 C9 C10 . . 118.12(18) ?
    C8 C9 H9A . . 120.9 ?
    C10 C9 H9A . . 120.9 ?
    C11 C10 C9 . . 120.35(18) ?
    C11 C10 H10A . . 119.8 ?
    C9 C10 H10A . . 119.8 ?
    C12 C11 C10 . . 117.95(19) ?
    C12 C11 H11A . . 121.0 ?
    C10 C11 H11A . . 121.0 ?
    N2 C12 C11 . . 121.08(18) ?
    N2 C12 C14 . . 114.08(16) ?
    C11 C12 C14 . . 124.79(18) ?
    O6 C13 O5 . . 126.33(19) ?
    O6 C13 C8 . . 118.50(17) ?
    O5 C13 C8 . . 115.16(17) ?
    O8 C14 O7 . . 126.56(18) ?
    O8 C14 C12 . . 118.05(17) ?
    O7 C14 C12 . . 115.37(17) ?
    C27 N3 C15 . . 124.05(19) ?
    C27 N3 H3N . . 116(2) ?
    C15 N3 H3N . . 119(2) ?
    N3 C15 C16 . . 120.89(19) ?
    N3 C15 C20 . . 118.76(19) ?
    C16 C15 C20 . . 120.3(2) ?
    C17 C16 C15 . . 119.4(2) ?
    C17 C16 H16A . . 120.3 ?
    C15 C16 H16A . . 120.3 ?
    C16 C17 C18 . . 121.4(2) ?
    C16 C17 H17A . . 119.3 ?
    C18 C17 H17A . . 119.3 ?
    C19 C18 C17 . . 120.3(2) ?
    C19 C18 H18A . . 119.9 ?
    C17 C18 H18A . . 119.9 ?
    C18 C19 C20 . . 120.4(2) ?
    C18 C19 H19A . . 119.8 ?
    C20 C19 H19A . . 119.8 ?
    C21 C20 C19 . . 123.3(2) ?
    C21 C20 C15 . . 118.5(2) ?
    C19 C20 C15 . . 118.2(2) ?
    C20 C21 C22 . . 121.4(2) ?
    C20 C21 H21A . . 119.3 ?
    C22 C21 H21A . . 119.3 ?
    C21 C22 C27 . . 118.6(2) ?
    C21 C22 C23 . . 123.2(2) ?
    C27 C22 C23 . . 118.1(2) ?
    C24 C23 C22 . . 119.9(2) ?
    C24 C23 H23A . . 120.1 ?
    C22 C23 H23A . . 120.1 ?
    C23 C24 C25 . . 121.4(2) ?
    C23 C24 H24A . . 119.3 ?
    C25 C24 H24A . . 119.3 ?
    C26 C25 C24 . . 121.5(3) ?
    C26 C25 H25A . . 119.2 ?
    C24 C25 H25A . . 119.2 ?
    C25 C26 C27 . . 118.2(2) ?
    C25 C26 H26A . . 120.9 ?
    C27 C26 H26A . . 120.9 ?
    N3 C27 C26 . . 120.4(2) ?
    N3 C27 C22 . . 118.6(2) ?
    C26 C27 C22 . . 120.9(2) ?
    H1W1 O1W H2W1 . . 105(3) ?
    H1W2 O2W H2W2 . . 102(3) ?
    H1W3 O3W H2W3 . . 119(4) ?
    H1W4 O4W H2W4 . . 101(3) ?
    H1W5 O5W H2W5 . . 99(3) ?
loop_
    _geom_torsion_atom_site_label_1
    _geom_torsion_atom_site_label_2
    _geom_torsion_atom_site_label_3
    _geom_torsion_atom_site_label_4
    _geom_torsion_site_symmetry_1
    _geom_torsion_site_symmetry_2
    _geom_torsion_site_symmetry_3
    _geom_torsion_site_symmetry_4
    _geom_torsion
    _geom_torsion_publ_flag
    N2 Zn1 O1 C6 . . . . -179.71(14) ?
    N1 Zn1 O1 C6 . . . . -2.52(14) ?
    O3 Zn1 O1 C6 . . . . -3.2(2) ?
    O5 Zn1 O1 C6 . . . . 102.70(14) ?
    O7 Zn1 O1 C6 . . . . -103.48(14) ?
    N2 Zn1 O3 C7 . . . . 175.78(14) ?
    N1 Zn1 O3 C7 . . . . -1.10(14) ?
    O5 Zn1 O3 C7 . . . . -104.79(15) ?
    O7 Zn1 O3 C7 . . . . 97.59(14) ?
    O1 Zn1 O3 C7 . . . . -0.5(2) ?
    N2 Zn1 O5 C13 . . . . 0.03(14) ?
    N1 Zn1 O5 C13 . . . . 167.26(14) ?
    O3 Zn1 O5 C13 . . . . -112.19(14) ?
    O7 Zn1 O5 C13 . . . . 9.1(2) ?
    O1 Zn1 O5 C13 . . . . 94.34(14) ?
    N2 Zn1 O7 C14 . . . . -1.10(13) ?
    N1 Zn1 O7 C14 . . . . -168.79(14) ?
    O3 Zn1 O7 C14 . . . . 111.08(14) ?
    O5 Zn1 O7 C14 . . . . -10.2(2) ?
    O1 Zn1 O7 C14 . . . . -96.10(14) ?
    N2 Zn1 N1 C5 . . . . -163.5(3) ?
    O3 Zn1 N1 C5 . . . . 3.30(13) ?
    O5 Zn1 N1 C5 . . . . 97.69(14) ?
    O7 Zn1 N1 C5 . . . . -91.92(14) ?
    O1 Zn1 N1 C5 . . . . -176.39(15) ?
    N2 Zn1 N1 C1 . . . . 13.6(4) ?
    O3 Zn1 N1 C1 . . . . -179.60(16) ?
    O5 Zn1 N1 C1 . . . . -85.21(15) ?
    O7 Zn1 N1 C1 . . . . 85.18(15) ?
    O1 Zn1 N1 C1 . . . . 0.71(14) ?
    N1 Zn1 N2 C12 . . . . 76.6(3) ?
    O3 Zn1 N2 C12 . . . . -89.25(15) ?
    O5 Zn1 N2 C12 . . . . 178.44(15) ?
    O7 Zn1 N2 C12 . . . . 2.55(14) ?
    O1 Zn1 N2 C12 . . . . 89.01(14) ?
    N1 Zn1 N2 C8 . . . . -102.9(3) ?
    O3 Zn1 N2 C8 . . . . 91.25(14) ?
    O5 Zn1 N2 C8 . . . . -1.06(13) ?
    O7 Zn1 N2 C8 . . . . -176.94(15) ?
    O1 Zn1 N2 C8 . . . . -90.49(14) ?
    C5 N1 C1 C2 . . . . -0.5(3) ?
    Zn1 N1 C1 C2 . . . . -177.47(14) ?
    C5 N1 C1 C6 . . . . 177.80(17) ?
    Zn1 N1 C1 C6 . . . . 0.9(2) ?
    N1 C1 C2 C3 . . . . 1.4(3) ?
    C6 C1 C2 C3 . . . . -176.73(19) ?
    C1 C2 C3 C4 . . . . -0.8(3) ?
    C2 C3 C4 C5 . . . . -0.6(3) ?
    C1 N1 C5 C4 . . . . -0.9(3) ?
    Zn1 N1 C5 C4 . . . . 176.22(14) ?
    C1 N1 C5 C7 . . . . 178.16(17) ?
    Zn1 N1 C5 C7 . . . . -4.7(2) ?
    C3 C4 C5 N1 . . . . 1.5(3) ?
    C3 C4 C5 C7 . . . . -177.51(19) ?
    Zn1 O1 C6 O2 . . . . -177.61(16) ?
    Zn1 O1 C6 C1 . . . . 3.8(2) ?
    N1 C1 C6 O1 . . . . -3.4(3) ?
    C2 C1 C6 O1 . . . . 174.9(2) ?
    N1 C1 C6 O2 . . . . 177.91(17) ?
    C2 C1 C6 O2 . . . . -3.8(3) ?
    Zn1 O3 C7 O4 . . . . 178.12(17) ?
    Zn1 O3 C7 C5 . . . . -1.0(2) ?
    N1 C5 C7 O4 . . . . -175.43(18) ?
    C4 C5 C7 O4 . . . . 3.6(3) ?
    N1 C5 C7 O3 . . . . 3.8(3) ?
    C4 C5 C7 O3 . . . . -177.18(19) ?
    C12 N2 C8 C9 . . . . 1.3(3) ?
    Zn1 N2 C8 C9 . . . . -179.21(14) ?
    C12 N2 C8 C13 . . . . -177.72(16) ?
    Zn1 N2 C8 C13 . . . . 1.8(2) ?
    N2 C8 C9 C10 . . . . 0.4(3) ?
    C13 C8 C9 C10 . . . . 179.29(18) ?
    C8 C9 C10 C11 . . . . -1.8(3) ?
    C9 C10 C11 C12 . . . . 1.6(3) ?
    C8 N2 C12 C11 . . . . -1.5(3) ?
    Zn1 N2 C12 C11 . . . . 178.99(14) ?
    C8 N2 C12 C14 . . . . 176.01(16) ?
    Zn1 N2 C12 C14 . . . . -3.5(2) ?
    C10 C11 C12 N2 . . . . 0.0(3) ?
    C10 C11 C12 C14 . . . . -177.22(19) ?
    Zn1 O5 C13 O6 . . . . -178.26(17) ?
    Zn1 O5 C13 C8 . . . . 0.8(2) ?
    N2 C8 C13 O6 . . . . 177.49(17) ?
    C9 C8 C13 O6 . . . . -1.5(3) ?
    N2 C8 C13 O5 . . . . -1.7(2) ?
    C9 C8 C13 O5 . . . . 179.34(19) ?
    Zn1 O7 C14 O8 . . . . 177.92(17) ?
    Zn1 O7 C14 C12 . . . . -0.3(2) ?
    N2 C12 C14 O8 . . . . -176.04(18) ?
    C11 C12 C14 O8 . . . . 1.4(3) ?
    N2 C12 C14 O7 . . . . 2.3(2) ?
    C11 C12 C14 O7 . . . . 179.78(19) ?
    C27 N3 C15 C16 . . . . -179.05(19) ?
    C27 N3 C15 C20 . . . . -0.4(3) ?
    N3 C15 C16 C17 . . . . 176.4(2) ?
    C20 C15 C16 C17 . . . . -2.2(3) ?
    C15 C16 C17 C18 . . . . 1.0(3) ?
    C16 C17 C18 C19 . . . . 1.1(3) ?
    C17 C18 C19 C20 . . . . -1.9(3) ?
    C18 C19 C20 C21 . . . . -177.4(2) ?
    C18 C19 C20 C15 . . . . 0.7(3) ?
    N3 C15 C20 C21 . . . . 1.0(3) ?
    C16 C15 C20 C21 . . . . 179.63(19) ?
    N3 C15 C20 C19 . . . . -177.22(18) ?
    C16 C15 C20 C19 . . . . 1.4(3) ?
    C19 C20 C21 C22 . . . . 177.2(2) ?
    C15 C20 C21 C22 . . . . -0.9(3) ?
    C20 C21 C22 C27 . . . . 0.2(3) ?
    C20 C21 C22 C23 . . . . -178.6(2) ?
    C21 C22 C23 C24 . . . . 178.6(2) ?
    C27 C22 C23 C24 . . . . -0.2(3) ?
    C22 C23 C24 C25 . . . . 0.4(4) ?
    C23 C24 C25 C26 . . . . -0.5(4) ?
    C24 C25 C26 C27 . . . . 0.3(4) ?
    C15 N3 C27 C26 . . . . 178.98(19) ?
    C15 N3 C27 C22 . . . . -0.3(3) ?
    C25 C26 C27 N3 . . . . -179.3(2) ?
    C25 C26 C27 C22 . . . . -0.1(3) ?
    C21 C22 C27 N3 . . . . 0.4(3) ?
    C23 C22 C27 N3 . . . . 179.27(19) ?
    C21 C22 C27 C26 . . . . -178.9(2) ?
    C23 C22 C27 C26 . . . . 0.0(3) ?
loop_
    _geom_hbond_atom_site_label_D
    _geom_hbond_atom_site_label_H
    _geom_hbond_atom_site_label_A
    _geom_hbond_site_symmetry_A
    _geom_hbond_distance_DH
    _geom_hbond_distance_HA
    _geom_hbond_distance_DA
    _geom_hbond_angle_DHA
    _geom_hbond_publ_flag
    O2 H2O O3W . 0.88(4) 1.61(4) 2.465(2) 166(4) y
    N3 H3N O7 . 0.83(3) 1.96(3) 2.752(2) 159(3) y
    O1W H1W1 O8 . 0.79(3) 1.91(3) 2.696(2) 174(3) y
    O1W H2W1 O4 2_656 0.85(4) 2.07(4) 2.901(2) 165(3) y
    O2W H1W2 O4 . 0.82(3) 2.07(3) 2.873(2) 166(3) y
    O2W H2W2 O5W 3_656 0.86(3) 1.98(3) 2.791(3) 158(3) y
    O3W H1W3 O1W 1_455 0.85(4) 1.82(4) 2.665(2) 173(3) y
    O3W H2W3 O4W 2_556 0.85(4) 1.78(4) 2.636(2) 174(5) y
    O4W H1W4 O2W 1_455 0.81(4) 1.95(4) 2.768(3) 178(3) y
    O4W H2W4 O5 . 0.81(3) 1.98(3) 2.788(2) 172(4) y
    O5W H1W5 O6 3_556 0.80(3) 2.08(3) 2.880(2) 173(3) y
    O5W H2W5 O6 . 0.86(4) 1.99(5) 2.838(2) 171(4) y
data_global
_journal_date_recd_electronic     2009-02-24
_journal_date_accepted     2009-03-25
_journal_name_full     'Acta Crystallographica, Section E'
_journal_year     2009
_journal_volume     65
_journal_issue      4
_journal_page_first     m473
_journal_page_last     m474
_journal_paper_category     QM
_journal_coeditor_code     BQ2129
_publ_contact_author_name     'Masoumeh Tabatabaee'
_publ_contact_author_address
;
Departmentof Chemistry, Islamic Azad University- Yazd Branch, Yazd, Iran
;
_publ_contact_author_email     tabatabaee45m@yahoo.com
_publ_contact_author_fax     ?
_publ_contact_author_phone     ?
_publ_section_title
;
Acridinium
(6-carboxypyridine-2-carboxylato)(pyridine-2,6-dicarboxylato)zincate(II)
pentahydrate
;
loop_
    _publ_author_name
    _publ_author_footnote
    _publ_author_address
    'Tabatabaee, Masoumeh' .
;
Department of Chemistry, Islamic Azad University, Yazd Branch, Yazd, Iran
;
    'Aghabozorg, Hossein' .
;
Faculty of Chemistry, Tarbiat Moallem University, 49 Mofateh Avenue, Tehran,
Iran
;
    'Attar Gharamaleki, Jafar' .
;
Faculty of Chemistry, Tarbiat Moallem University, 49 Mofateh Avenue, Tehran,
Iran
;
    'Sharif, Mahboubeh A.' .
;
Department of Chemistry, Islamic Azad University, Qom Branch, Qom, Iran
;
