# Supplementary material for: Acridinium (6-carboxy­pyridine-2-carboxyl­ato)(pyridine-2,6-dicarboxyl­ato)zincate(II) penta­hydrate
Source: Acta Crystallogr Sect E Struct Rep Online. 2009 Mar 31;65(Pt 4):m473–4. doi: 10.1107/S1600536809011106 (PMC2968778; doi:10.1107/S1600536809011106)
Supplement: Supplementary file 2 [file e-65-0m473-Isup2.hkl]

# 
# h,k,l, Fc-squared, Fo-squared, sigma(Fo-squared) and status flag 
# 
data_I
_shelx_title ' znm in P2(1)/n' 
_shelx_refln_list_code          4 
_shelx_F_calc_maximum      399.57 
_exptl_crystal_F_000      1376.00 
_reflns_d_resolution_high  0.7330 
 
loop_ 
 _symmetry_equiv_pos_as_xyz 
 'x, y, z' 
 '-x+1/2, y+1/2, -z+1/2' 
 '-x, -y, -z' 
 'x-1/2, -y-1/2, z-1/2' 
 
_cell_length_a     9.6083 
_cell_length_b    18.9681 
_cell_length_c    15.5435 
_cell_angle_alpha  90.000 
_cell_angle_beta   96.051 
_cell_angle_gamma  90.000 
 
_shelx_F_squared_multiplier     1.000 
 
loop_ 
 _refln_index_h 
 _refln_index_k 
 _refln_index_l 
 _refln_F_squared_calc 
 _refln_F_squared_meas 
 _refln_F_squared_sigma 
 _refln_observed_status 
   2   0   0    16442.77    17157.98    398.97 o 
   4   0   0     9522.37     9623.51    230.42 o 
   6   0   0     6705.77     6741.79    168.75 o 
   8   0   0     4410.14     4479.74    141.83 o 
  10   0   0      298.97      275.03     24.80 o 
  12   0   0     2071.01     2160.17    109.14 o 
   1   1   0    31634.57    31879.13    463.33 o 
   2   1   0       35.99       24.64      2.66 o 
   3   1   0     2831.23     3083.60     54.98 o 
   4   1   0      665.35      579.20     16.42 o 
   5   1   0     3725.97     3608.01     71.01 o 
   6   1   0      323.42      331.42     15.86 o 
   7   1   0     6826.01     7278.75    116.33 o 
   8   1   0      122.77       87.91     10.23 o 
   9   1   0     1721.45     1686.00     40.98 o 
  10   1   0        0.88      -10.07      9.52 o 
  11   1   0     1152.07     1130.58     34.59 o 
  12   1   0      243.86      177.53     25.09 o 
  13   1   0     1153.84     1347.45     60.76 o 
   0   2   0       38.22       48.87      3.89 o 
   1   2   0      236.34      290.33      7.55 o 
   2   2   0    17094.50    18001.57    262.56 o 
   3   2   0     1714.99     1702.64     32.49 o 
   4   2   0     3402.65     3436.96     62.23 o 
   5   2   0      111.97       86.48      7.14 o 
   6   2   0      848.10      779.61     21.36 o 
   7   2   0     1388.75     1343.00     42.29 o 
   8   2   0       11.87       17.99      7.67 o 
   9   2   0      347.22      328.73     25.30 o 
  10   2   0      344.00      307.50     20.03 o 
  11   2   0      970.15     1032.51     32.72 o 
  12   2   0       47.15       17.22     31.11 o 
   1   3   0     3824.83     4076.69     60.67 o 
   2   3   0      348.54      420.71     10.87 o 
   3   3   0      348.74      313.39      9.48 o 
   4   3   0     2145.83     2254.48     49.40 o 
   5   3   0      320.69      287.76     16.07 o 
   6   3   0      106.64       78.48      8.39 o 
   7   3   0      358.09      299.75     14.14 o 
   8   3   0       19.63       19.21      7.89 o 
   9   3   0      366.16      280.95     28.42 o 
  10   3   0      977.90      957.87     35.36 o 
  11   3   0      171.72      145.40     15.75 o 
  12   3   0      137.09      104.73     22.91 o 
   0   4   0     3415.86     3278.93     63.50 o 
   1   4   0     1306.57     1417.04     20.69 o 
   2   4   0   151132.70   140901.89   2417.64 o 
   3   4   0     1046.54     1040.17     18.89 o 
   4   4   0     2475.19     2412.93     45.58 o 
   6   4   0     3657.35     3607.71     68.28 o 
   7   4   0        6.21       -1.54      6.37 o 
   8   4   0     1448.32     1514.96     41.83 o 
   9   4   0      451.33      481.46     35.01 o 
  10   4   0     1640.49     1670.02     38.09 o 
  11   4   0      297.71      244.25     17.83 o 
  12   4   0      571.99      577.78     59.80 o 
   1   5   0    17375.90    18377.67    243.52 o 
   2   5   0     1670.28     1773.61     28.67 o 
   3   5   0    43355.45    45286.86    735.32 o 
   4   5   0     1072.22     1076.60     20.66 o 
   5   5   0     7178.47     7277.41    126.59 o 
   6   5   0        0.31       -0.49      5.03 o 
   7   5   0     1017.58      936.70     25.37 o 
   8   5   0      230.16      222.17     19.51 o 
   9   5   0     6614.06     7046.48    129.40 o 
  10   5   0       47.33       24.78      8.86 o 
  11   5   0     1027.83     1075.14     33.51 o 
  12   5   0        5.93       -8.02     29.65 o 
   0   6   0      601.35      621.17     25.81 o 
   1   6   0       69.11       42.10      2.74 o 
   2   6   0     6132.57     6188.86     84.61 o 
   3   6   0        0.31       -0.57      2.44 o 
   4   6   0    39054.58    43189.46    627.78 o 
   5   6   0      439.03      421.34     17.26 o 
   6   6   0       47.39       32.95      6.51 o 
   7   6   0       35.79       24.00      7.56 o 
   8   6   0     3762.76     4026.81     78.57 o 
   9   6   0      522.74      489.44     18.55 o 
  10   6   0     1343.59     1446.76     39.33 o 
  11   6   0       29.35       15.02     17.05 o 
  12   6   0      254.43      313.08     45.70 o 
   1   7   0     1104.89      998.07     19.37 o 
   2   7   0      612.37      636.24     13.61 o 
   3   7   0     8324.01     8672.32    118.10 o 
   4   7   0     4480.51     4804.89     94.43 o 
   5   7   0     1584.78     1585.55     33.76 o 
   6   7   0      438.59      465.40     16.04 o 
   7   7   0     1656.99     1668.64     38.18 o 
   8   7   0     1562.17     1626.19     34.76 o 
   9   7   0     1115.14     1182.30     29.20 o 
  10   7   0       95.17       52.01     12.61 o 
  11   7   0      295.07      296.15     20.84 o 
  12   7   0        6.25       -8.02     28.20 o 
   0   8   0     2779.40     2853.99     58.16 o 
   1   8   0        4.14        3.60      2.40 o 
   2   8   0       98.82       72.97      4.31 o 
   3   8   0     6926.60     7742.76    112.56 o 
   4   8   0    16869.42    18933.09    253.77 o 
   5   8   0      163.25      146.68     12.97 o 
   6   8   0      103.27      104.34      8.26 o 
   7   8   0      399.67      358.66     14.37 o 
   8   8   0       53.48       38.34      8.19 o 
   9   8   0       88.93       74.18     11.82 o 
  10   8   0       69.90       43.91     11.87 o 
  11   8   0       32.66       19.02     13.05 o 
  12   8   0       39.01      -11.18     30.87 o 
   1   9   0      802.01      714.93     15.27 o 
   2   9   0      894.79      973.43     17.11 o 
   3   9   0    21491.14    22779.95    303.60 o 
   4   9   0     1321.71     1375.22     23.66 o 
   5   9   0     4354.77     4642.75     67.81 o 
   6   9   0      267.45      250.67     11.18 o 
   7   9   0     5037.73     5094.13     96.74 o 
   8   9   0      186.43      175.56     16.88 o 
   9   9   0     1036.52      958.87     30.35 o 
  10   9   0      231.96      215.35     17.64 o 
  11   9   0      290.22      273.54     20.87 o 
  12   9   0        0.76       22.68     22.07 o 
   0  10   0     4947.72     4732.42     94.62 o 
   1  10   0       15.93        6.24      3.22 o 
   2  10   0     7850.56     8116.41    125.23 o 
   3  10   0      732.64      691.31     16.46 o 
   4  10   0      528.49      512.43     11.99 o 
   5  10   0        3.07        0.62      4.15 o 
   6  10   0    13890.01    14267.34    244.09 o 
   7  10   0      132.06      114.24     11.81 o 
   8  10   0     1234.14     1242.15     34.71 o 
   9  10   0      124.29      106.68     13.58 o 
  10  10   0      505.21      574.68     25.85 o 
  11  10   0       11.83        1.58     13.35 o 
  12  10   0      178.42      246.16     39.99 o 
   1  11   0    10382.30    10592.02    144.16 o 
   2  11   0      379.04      334.80      9.22 o 
   3  11   0      423.96      385.92     10.01 o 
   4  11   0       14.99        8.95      3.90 o 
   5  11   0     9102.62     9545.23    147.11 o 
   6  11   0     9173.54    10010.77    176.23 o 
   7  11   0     7286.52     7859.75    142.92 o 
   8  11   0       48.69       26.63     10.42 o 
   9  11   0      390.53      387.99     21.08 o 
  10  11   0        3.94       -9.72     11.67 o 
  11  11   0      289.66      286.14     21.53 o 
   0  12   0    11308.29    12220.40    235.01 o 
   1  12   0      222.46      171.56      7.39 o 
   2  12   0     2333.65     2432.18     37.90 o 
   3  12   0      603.80      536.46     17.62 o 
   4  12   0       15.79       10.80      5.55 o 
   5  12   0     2032.93     2131.63     40.66 o 
   6  12   0      399.32      436.47     19.99 o 
   7  12   0      115.15      109.23     12.38 o 
   8  12   0      580.58      610.21     37.57 o 
   9  12   0       69.19       27.09     11.62 o 
  10  12   0      333.14      297.65     20.78 o 
  11  12   0      488.65      519.87     31.50 o 
   1  13   0      113.69      100.60      6.23 o 
   2  13   0       56.73       43.91      6.09 o 
   3  13   0      124.83      115.21     12.27 o 
   4  13   0      348.38      305.42     12.63 o 
   5  13   0     5433.69     5587.96    104.18 o 
   6  13   0      379.33      396.46     19.35 o 
   7  13   0      128.78       73.72     11.94 o 
   8  13   0        1.74       -5.01     10.22 o 
   9  13   0        8.70      -11.82     11.46 o 
  10  13   0        6.28      -25.75     12.87 o 
  11  13   0       20.76        7.42     19.28 o 
   0  14   0     2775.04     2786.79     61.53 o 
   1  14   0        3.09       -6.76      4.33 o 
   2  14   0       12.74        1.46      5.40 o 
   3  14   0      116.91       89.29      9.76 o 
   4  14   0     1002.66     1031.66     24.52 o 
   5  14   0      324.21      276.46     15.88 o 
   6  14   0     2866.79     2997.37     78.20 o 
   7  14   0       25.59       10.10     10.67 o 
   8  14   0     1059.93      981.37     32.59 o 
   9  14   0       96.52       95.77     15.78 o 
  10  14   0       57.61       58.52     16.22 o 
   1  15   0     3310.06     3516.02     59.48 o 
   2  15   0       60.22       47.42      7.09 o 
   3  15   0     3479.64     3668.33     63.14 o 
   4  15   0      833.97      798.36     21.43 o 
   5  15   0     3151.80     3177.58     80.62 o 
   6  15   0      157.07      138.43     13.58 o 
   7  15   0     1519.07     1617.05     42.87 o 
   8  15   0      412.85      369.29     38.31 o 
   9  15   0      213.06      205.06     19.20 o 
  10  15   0       49.22       38.31     16.55 o 
   0  16   0      609.47      572.84     27.12 o 
   1  16   0       11.02        3.79      6.06 o 
   2  16   0     3051.88     3177.18     57.12 o 
   3  16   0        6.01        2.32      6.74 o 
   4  16   0     4731.19     5192.10     98.71 o 
   5  16   0      253.67      199.77     16.30 o 
   6  16   0      614.87      692.55     26.78 o 
   7  16   0      778.83      787.28     29.71 o 
   8  16   0      205.04      231.84     19.50 o 
   9  16   0       22.71        4.94     14.23 o 
  10  16   0      693.59      698.96     33.12 o 
   1  17   0      366.28      418.20     21.93 o 
   2  17   0      371.42      367.27     14.79 o 
   3  17   0      974.86      889.93     23.38 o 
   4  17   0       18.71        2.52      9.39 o 
   5  17   0     1461.48     1566.10     40.81 o 
   6  17   0       75.32       46.96     11.92 o 
   7  17   0        7.67       -3.18     11.84 o 
   8  17   0       25.47       12.43     13.70 o 
   9  17   0      488.19      644.15     31.14 o 
   0  18   0      147.73      118.15     16.06 o 
   1  18   0      250.07      240.67     14.45 o 
   2  18   0       64.31       40.84      9.56 o 
   3  18   0      695.75      669.41     20.42 o 
   4  18   0        8.40        0.02     10.95 o 
   5  18   0        6.83        0.81     10.24 o 
   6  18   0       15.49        1.10     11.46 o 
   7  18   0       33.53       42.13     13.41 o 
   8  18   0      131.83      107.60     18.77 o 
   9  18   0       35.38       19.66     16.34 o 
   1  19   0      421.77      449.56     19.62 o 
   2  19   0      403.88      378.97     18.38 o 
   3  19   0     1657.62     1686.82     49.07 o 
   4  19   0        6.53      -13.33      9.97 o 
   5  19   0        9.13        0.27     11.12 o 
   6  19   0        3.38        3.15     11.84 o 
   7  19   0      212.12      141.61     19.13 o 
   8  19   0      172.15      169.50     20.11 o 
   0  20   0       59.21       52.20     15.38 o 
   1  20   0      743.91      721.56     29.58 o 
   2  20   0     1930.76     2028.71     47.33 o 
   3  20   0      330.51      358.02     23.05 o 
   4  20   0     1275.97     1310.44     49.20 o 
   5  20   0       39.88       20.75     13.94 o 
   6  20   0      119.31      107.59     15.75 o 
   7  20   0        0.10       -9.42     14.93 o 
   8  20   0       78.14      102.89     18.93 o 
   1  21   0      602.96      639.81     24.62 o 
   2  21   0      109.86       77.22     15.08 o 
   3  21   0     1496.54     1602.64     49.26 o 
   4  21   0        0.96        3.49     14.00 o 
   5  21   0     1021.37     1074.08     81.92 o 
   6  21   0        0.90       -4.45     15.67 o 
   7  21   0      749.40      856.07     35.06 o 
   0  22   0       28.35        4.78     16.65 o 
   1  22   0        4.70        4.50     10.85 o 
   2  22   0      100.67       92.49     15.71 o 
   3  22   0        0.86        5.63     14.49 o 
   4  22   0      225.87      249.18     22.61 o 
   5  22   0        0.90       -7.81     15.34 o 
   6  22   0      514.74      518.64     76.18 o 
   1  23   0      387.27      331.11     24.58 o 
   2  23   0      150.14      103.54     19.54 o 
   3  23   0      200.42      205.28     31.43 o 
   4  23   0       13.72        2.06     15.82 o 
   5  23   0      597.08      673.61     35.33 o 
   0  24   0     1231.50     1302.47     54.35 o 
   1  24   0     1648.19     1809.45     55.23 o 
   2  24   0        4.75      -12.78     14.61 o 
   3  24   0        0.59       -7.57     16.44 o 
   4  24   0        7.42      -22.43     16.15 o 
   1  25   0      634.34      693.49     35.96 o 
   2  25   0        0.02        2.96     17.06 o 
   3  25   0       24.55       51.91     18.50 o 
 -13   0   1      210.69      138.79     44.00 o 
 -11   0   1      139.14      120.93     21.48 o 
  -9   0   1       88.43       58.74     14.33 o 
  -7   0   1     1335.82     1326.30    102.45 o 
  -5   0   1      112.72       71.68      9.87 o 
  -3   0   1     4327.82     4829.91    143.17 o 
  -1   0   1     7953.92     8716.91    164.37 o 
   1   0   1      538.76      527.51     27.59 o 
   3   0   1     2795.46     3120.86    186.92 o 
   5   0   1       43.08       61.80      9.07 o 
   7   0   1      183.75      175.07     29.29 o 
   9   0   1      260.70      253.41     21.68 o 
  11   0   1       91.27       70.73     26.74 o 
 -13   1   1      130.21       95.50     25.15 o 
 -12   1   1     1052.90     1182.92     37.52 o 
 -11   1   1     4392.47     4775.82     96.22 o 
 -10   1   1        7.67        3.25      9.81 o 
  -9   1   1      120.53       98.85     12.45 o 
  -8   1   1       52.00       29.55      8.37 o 
  -7   1   1     2074.31     2063.23     44.73 o 
  -6   1   1      274.99      249.13     12.36 o 
  -5   1   1     1833.01     1849.42     38.08 o 
  -4   1   1      184.53      139.11     13.05 o 
  -3   1   1     3530.82     3790.73     66.72 o 
  -2   1   1       85.28       63.75      3.77 o 
  -1   1   1    16823.93    17340.17    252.62 o 
   0   1   1     2441.08     2620.33     43.64 o 
   1   1   1     4154.04     4563.24     67.54 o 
   2   1   1       83.31       48.10      4.70 o 
   3   1   1      908.57      763.41     16.82 o 
   4   1   1     3903.24     3826.97     68.41 o 
   5   1   1     8339.13     8839.71    151.47 o 
   6   1   1     7356.50     7752.37    135.37 o 
   7   1   1     1241.88     1216.55     29.86 o 
   8   1   1       41.86       27.86      8.07 o 
   9   1   1        6.06       -1.39      8.39 o 
  10   1   1      290.88      264.51     21.00 o 
  11   1   1      479.00      488.16     33.60 o 
  12   1   1        2.62      -19.36     18.30 o 
 -13   2   1      169.25      137.99     27.73 o 
 -12   2   1     1664.16     1896.18     65.48 o 
 -11   2   1       33.34       13.95     11.34 o 
 -10   2   1     2173.72     2220.61     52.02 o 
  -9   2   1      890.72      885.05     38.35 o 
  -8   2   1     1009.52     1018.52     28.48 o 
  -7   2   1      455.50      462.42     17.94 o 
  -6   2   1     6735.71     6760.29    137.76 o 
  -5   2   1       65.62       56.42      7.66 o 
  -4   2   1     4278.48     3938.10     70.72 o 
  -3   2   1     5089.56     5366.44     92.30 o 
  -2   2   1     4892.83     5105.95     76.80 o 
  -1   2   1      140.13      118.33      3.56 o 
   0   2   1    28882.00    28759.88    417.88 o 
   1   2   1      426.15      421.55      8.72 o 
   2   2   1    21331.95    23245.82    338.12 o 
   3   2   1     2215.38     2200.18     42.03 o 
   4   2   1     1204.78     1174.01     26.14 o 
   5   2   1       11.27       12.21      4.84 o 
   6   2   1     3486.15     3482.91     65.88 o 
   7   2   1      543.63      472.74     17.82 o 
   8   2   1      370.59      385.25     17.03 o 
   9   2   1        0.62      -12.64      7.85 o 
  10   2   1      227.12      221.29     18.74 o 
  11   2   1       97.58       41.55     17.34 o 
  12   2   1      402.03      446.39     61.86 o 
 -12   3   1      115.80      100.20     18.78 o 
 -11   3   1      822.16      797.84     32.52 o 
 -10   3   1      788.32      755.15     23.20 o 
  -9   3   1     4466.54     4705.86     91.54 o 
  -8   3   1      590.21      566.09     20.72 o 
  -7   3   1     2597.11     2593.04     63.19 o 
  -6   3   1      464.19      484.08     17.51 o 
  -5   3   1     6068.86     6323.11    111.14 o 
  -4   3   1      101.46       70.76      7.48 o 
  -3   3   1    12772.29    13581.28    225.75 o 
  -2   3   1     1986.96     2225.06     31.78 o 
  -1   3   1    14681.16    15307.73    222.59 o 
   0   3   1      982.27      973.20     17.40 o 
   1   3   1    17118.57    18068.15    262.80 o 
   2   3   1     9860.64    10856.83    159.49 o 
   3   3   1    12067.00    12435.19    183.43 o 
   4   3   1     1706.83     1912.81     37.25 o 
   5   3   1     6452.28     6684.21    136.23 o 
   6   3   1      619.21      601.31     23.02 o 
   7   3   1     6469.06     6624.69    118.67 o 
   8   3   1      195.70      146.64     19.96 o 
   9   3   1     1412.65     1464.82     36.99 o 
  10   3   1      259.21      240.90     22.66 o 
  11   3   1      661.37      704.24     52.26 o 
  12   3   1      123.16      110.44     23.33 o 
 -12   4   1      220.71      246.77     41.32 o 
 -11   4   1      117.54       78.46     13.95 o 
 -10   4   1      762.63      788.02     24.03 o 
  -9   4   1      150.31      117.96     12.71 o 
  -8   4   1      337.17      280.98     15.54 o 
  -7   4   1        8.95        2.86      6.31 o 
  -6   4   1     3059.03     3004.36     58.65 o 
  -5   4   1        6.62       -7.03      4.31 o 
  -4   4   1     2734.33     2922.59     54.21 o 
  -3   4   1       28.47       22.69      5.31 o 
  -2   4   1   159656.06   148780.56   2645.55 o 
  -1   4   1     4865.77     5343.67     79.52 o 
   0   4   1      627.33      598.19     10.68 o 
   1   4   1    11140.06    11995.35    175.25 o 
   2   4   1     5031.88     5682.49     84.99 o 
   3   4   1     2619.42     2580.03     42.41 o 
   4   4   1      265.09      353.73     11.28 o 
   5   4   1      745.28      729.83     20.94 o 
   6   4   1     2418.12     2508.54     49.98 o 
   7   4   1      277.75      269.08     13.65 o 
   8   4   1      726.03      668.75     21.60 o 
   9   4   1       23.96       15.87      8.99 o 
  10   4   1     2004.81     2093.49     49.11 o 
  11   4   1        2.94       -8.75     16.74 o 
  12   4   1       31.63       19.20     26.98 o 
 -12   5   1       25.91       42.80     20.76 o 
 -11   5   1       18.09       -4.85     11.33 o 
 -10   5   1       34.03       14.35      9.53 o 
  -9   5   1     1319.11     1356.53     31.70 o 
  -8   5   1      250.42      213.35     14.57 o 
  -7   5   1      442.06      380.56     14.45 o 
  -6   5   1      254.24      205.04     10.05 o 
  -5   5   1      576.91      565.32     14.78 o 
  -4   5   1      356.12      303.10      9.63 o 
  -3   5   1     2559.82     2919.72     42.23 o 
  -2   5   1     1459.46     1514.49     24.70 o 
  -1   5   1    14968.95    15867.04    231.15 o 
   0   5   1     3917.48     4324.11     59.16 o 
   1   5   1        1.22        2.67      1.78 o 
   2   5   1      857.36      901.09     16.24 o 
   3   5   1     2466.83     2702.43     47.98 o 
   4   5   1      477.57      561.32     13.03 o 
   5   5   1     1229.99     1284.29     28.46 o 
   6   5   1       29.23        7.06      5.71 o 
   7   5   1      301.26      306.50     21.51 o 
   8   5   1     3086.88     3299.05     66.13 o 
   9   5   1      379.04      340.21     27.79 o 
  10   5   1      226.42      186.14     21.68 o 
  11   5   1       48.44       29.81     19.81 o 
  12   5   1        1.20       -6.32     27.71 o 
 -12   6   1       13.91       14.18     20.49 o 
 -11   6   1      128.78      116.43     15.34 o 
 -10   6   1      938.16      949.06     27.28 o 
  -9   6   1       38.48       14.53      8.13 o 
  -8   6   1     1801.57     1780.06     49.69 o 
  -7   6   1      702.54      627.72     17.99 o 
  -6   6   1       99.62       51.51      6.29 o 
  -5   6   1      583.28      511.50     14.03 o 
  -4   6   1     1145.70     1176.55     25.07 o 
  -3   6   1     1613.72     1522.54     26.67 o 
  -2   6   1     5788.51     5868.58     80.36 o 
  -1   6   1     2959.24     2869.15     40.64 o 
   0   6   1      518.49      505.07      9.38 o 
   1   6   1    12591.39    13314.30    195.08 o 
   2   6   1     7903.61     8565.97    127.24 o 
   3   6   1     2306.53     2486.60     40.32 o 
   4   6   1     7338.63     7961.00    120.26 o 
   5   6   1      699.19      685.87     18.47 o 
   6   6   1      114.24       92.62      8.22 o 
   7   6   1      734.40      735.86     23.04 o 
   8   6   1       91.58       73.18      9.78 o 
   9   6   1     2677.74     2793.06     68.17 o 
  10   6   1       98.21       65.39     12.32 o 
  11   6   1       97.53       63.23     20.11 o 
  12   6   1        2.37       -5.35     29.90 o 
 -12   7   1        0.11       26.93     17.18 o 
 -11   7   1      134.73      104.66     15.48 o 
 -10   7   1        0.50       -9.53     11.86 o 
  -9   7   1     2933.02     3062.05     65.48 o 
  -8   7   1      832.80      804.94     22.07 o 
  -7   7   1     4827.36     5010.43     83.26 o 
  -6   7   1      410.22      398.07     13.73 o 
  -5   7   1     2545.42     2529.55     44.21 o 
  -4   7   1      166.89      166.09     11.29 o 
  -3   7   1     7351.33     7520.09    103.06 o 
  -2   7   1      110.82      106.04      5.35 o 
  -1   7   1     1954.48     1836.46     27.45 o 
   0   7   1     1073.09     1011.49     16.53 o 
   1   7   1     1912.91     1849.74     27.68 o 
   2   7   1       80.28       53.40      4.93 o 
   3   7   1    14669.77    16368.51    240.82 o 
   4   7   1     2714.55     3113.38     50.58 o 
   5   7   1     1529.28     1582.33     29.41 o 
   6   7   1      158.67      125.57      9.10 o 
   7   7   1      428.06      418.86     18.32 o 
   8   7   1     3234.01     3478.67     98.76 o 
   9   7   1     3593.72     3856.75     77.00 o 
  10   7   1      409.04      392.98     24.62 o 
  11   7   1      121.45      154.68     24.49 o 
  12   7   1        1.64      -34.76     29.41 o 
 -12   8   1      501.26      607.75     40.59 o 
 -11   8   1       11.27      -13.34     12.13 o 
 -10   8   1      638.67      665.79     27.46 o 
  -9   8   1        0.50        0.13      9.64 o 
  -8   8   1     3110.61     3180.23     66.62 o 
  -7   8   1      183.61      184.19     11.88 o 
  -6   8   1     1034.24     1054.70     45.57 o 
  -5   8   1      356.89      345.44     11.85 o 
  -4   8   1    48721.30    54825.65    723.14 o 
  -3   8   1      868.13      959.93     16.81 o 
  -2   8   1     7776.97     8395.49    125.93 o 
  -1   8   1      202.44      206.37      7.28 o 
   0   8   1    10279.41    10456.59    140.78 o 
   1   8   1      720.66      736.69     14.16 o 
   2   8   1     1407.05     1279.60     21.05 o 
   3   8   1     2171.12     2501.46     41.07 o 
   4   8   1     2283.67     2228.42     37.99 o 
   5   8   1        0.56        4.17      4.30 o 
   6   8   1     2070.06     2256.23     46.46 o 
   7   8   1      156.53      149.43     14.60 o 
   8   8   1     4711.87     5027.30     94.85 o 
   9   8   1      194.33      159.49     28.03 o 
  10   8   1      587.62      597.82     34.45 o 
  11   8   1        2.65        9.02     18.41 o 
  12   8   1      510.27      601.13     42.74 o 
 -12   9   1        2.96      -14.93     20.38 o 
 -11   9   1      387.91      388.19     39.50 o 
 -10   9   1      318.39      273.47     18.86 o 
  -9   9   1      485.01      475.59     22.71 o 
  -8   9   1       19.09       11.23      9.21 o 
  -7   9   1       66.85       45.98      9.53 o 
  -6   9   1      978.64      975.72     29.30 o 
  -5   9   1     8338.72     8917.69    123.60 o 
  -4   9   1      284.71      243.92      7.77 o 
  -3   9   1    14969.07    16635.70    223.07 o 
  -2   9   1        1.00       -3.54      3.30 o 
  -1   9   1    11473.05    12420.36    167.12 o 
   0   9   1     1567.52     1585.91     25.12 o 
   1   9   1     1450.42     1318.43     21.65 o 
   2   9   1      629.83      651.17     15.53 o 
   3   9   1     3511.98     3388.33     49.76 o 
   4   9   1       86.04       97.16      6.06 o 
   5   9   1     1270.05     1229.22     24.50 o 
   6   9   1      109.36      100.74      9.03 o 
   7   9   1     3681.12     3779.46     73.06 o 
   8   9   1        0.77       -3.68      9.04 o 
   9   9   1       48.67       46.68     11.14 o 
  10   9   1       29.52       18.82     11.87 o 
  11   9   1      322.31      295.16     41.20 o 
  12   9   1        0.32       27.05     21.52 o 
 -12  10   1       19.77        4.93     17.65 o 
 -11  10   1        0.91      -12.98     13.51 o 
 -10  10   1      412.07      451.76     27.01 o 
  -9  10   1      167.11      136.84     14.31 o 
  -8  10   1      455.56      425.36     20.33 o 
  -7  10   1      384.63      397.73     18.77 o 
  -6  10   1       60.94       52.79      9.43 o 
  -5  10   1      991.55      899.99     21.04 o 
  -4  10   1      256.46      173.27      9.35 o 
  -3  10   1       80.30       76.00      6.04 o 
  -2  10   1      234.48      208.68     12.29 o 
  -1  10   1     1120.06      999.29     17.67 o 
   0  10   1      630.99      575.38     12.10 o 
   1  10   1      686.22      757.69     14.68 o 
   2  10   1     1814.35     1853.30     29.39 o 
   3  10   1     2108.82     2160.47     40.73 o 
   4  10   1        6.29       35.95     18.38 o 
   5  10   1      563.03      527.79     13.21 o 
   6  10   1      744.10      698.38     16.66 o 
   7  10   1     1530.04     1598.33     50.21 o 
   8  10   1      280.61      249.19     24.50 o 
   9  10   1      219.74      183.69     18.21 o 
  10  10   1      522.24      492.85     24.40 o 
  11  10   1      567.88      571.68     40.21 o 
 -11  11   1       37.13       29.83     14.50 o 
 -10  11   1        6.52       -3.89     12.11 o 
  -9  11   1        3.42        0.63      9.91 o 
  -8  11   1      407.21      408.69     20.25 o 
  -7  11   1     1556.24     1530.74     38.96 o 
  -6  11   1     1536.51     1439.45     36.19 o 
  -5  11   1      125.13       91.56     13.36 o 
  -4  11   1      937.89      875.73     28.54 o 
  -3  11   1      945.43      868.02     19.54 o 
  -2  11   1      554.71      539.65     14.46 o 
  -1  11   1      229.34      232.97      9.71 o 
   0  11   1     1123.62     1040.19     23.73 o 
   1  11   1      135.24      117.92      6.04 o 
   2  11   1       50.95       42.28      4.48 o 
   3  11   1     1787.79     1808.79     29.70 o 
   4  11   1     1526.59     1561.05     27.13 o 
   5  11   1      433.21      484.44     15.64 o 
   6  11   1      839.28      749.11     24.14 o 
   7  11   1      544.67      544.69     21.89 o 
   8  11   1       47.92       45.55     11.04 o 
   9  11   1        2.03       -6.56     10.26 o 
  10  11   1      274.66      222.25     18.98 o 
  11  11   1      502.70      489.04     39.67 o 
 -11  12   1        5.40       -3.42     13.70 o 
 -10  12   1       34.27       24.20     12.83 o 
  -9  12   1      208.17      236.13     19.54 o 
  -8  12   1      530.31      501.47     30.70 o 
  -7  12   1      278.54      252.23     16.71 o 
  -6  12   1    19240.72    21126.29    356.27 o 
  -5  12   1     3932.70     4027.35     78.13 o 
  -4  12   1      927.47      857.42     20.62 o 
  -3  12   1       84.07       54.34      6.35 o 
  -2  12   1     3179.98     3332.68     55.47 o 
  -1  12   1      230.50      239.25      8.38 o 
   0  12   1    10290.42    10999.38    150.00 o 
   1  12   1        5.11       -1.54      3.87 o 
   2  12   1     1992.38     1934.67     31.48 o 
   3  12   1       68.26       32.75      4.74 o 
   4  12   1     1499.23     1395.40     46.13 o 
   5  12   1      795.85      731.23     19.66 o 
   6  12   1     1930.14     1984.32     45.95 o 
   7  12   1       11.04       13.70      9.72 o 
   8  12   1      235.27      221.95     16.41 o 
   9  12   1       40.73       31.95     11.87 o 
  10  12   1      118.99       72.98     19.59 o 
  11  12   1        4.36      -18.17     35.85 o 
 -11  13   1     1194.12     1323.50     49.29 o 
 -10  13   1        0.02       -5.48     12.83 o 
  -9  13   1      710.55      774.63     30.32 o 
  -8  13   1      449.42      403.76     22.80 o 
  -7  13   1     3249.36     3476.74     72.96 o 
  -6  13   1        4.01       -3.52      8.54 o 
  -5  13   1     4616.65     4988.11    117.57 o 
  -4  13   1      673.95      624.21     17.28 o 
  -3  13   1      500.13      454.81     14.05 o 
  -2  13   1      790.59      738.03     18.04 o 
  -1  13   1      932.99      881.41     17.62 o 
   0  13   1      391.90      389.05     10.88 o 
   1  13   1     6814.10     7338.98    102.83 o 
   2  13   1      581.82      532.52     12.99 o 
   3  13   1      979.11      935.40     21.80 o 
   4  13   1     1897.03     1921.37     38.81 o 
   5  13   1     6561.39     6707.03    107.65 o 
   6  13   1      368.21      359.04     21.02 o 
   7  13   1     1091.61     1180.90     33.87 o 
   8  13   1       78.97       59.60     16.88 o 
   9  13   1      588.89      633.52     27.15 o 
  10  13   1       70.18       52.45     14.63 o 
  11  13   1       91.92       92.43     25.25 o 
 -11  14   1       51.87       22.42     17.19 o 
 -10  14   1       80.43       36.26     15.09 o 
  -9  14   1       88.77       66.41     14.63 o 
  -8  14   1     2339.26     2471.83     58.35 o 
  -7  14   1        0.32       -1.27     10.16 o 
  -6  14   1      327.66      353.45     18.88 o 
  -5  14   1       91.25       62.51     10.35 o 
  -4  14   1      961.84      904.42     22.36 o 
  -3  14   1        9.75        3.94      5.68 o 
  -2  14   1     2393.06     2347.34     42.54 o 
  -1  14   1       40.18       26.93      5.98 o 
   0  14   1    10280.21    11088.86    152.48 o 
   1  14   1      265.01      218.40      8.98 o 
   2  14   1     2541.06     2770.03     48.74 o 
   3  14   1      258.80      201.51     10.69 o 
   4  14   1     5534.42     5713.18     92.94 o 
   5  14   1      179.55      195.96     13.83 o 
   6  14   1      192.27      173.75     15.70 o 
   7  14   1      182.71      161.71     14.80 o 
   8  14   1      848.02      910.91     31.53 o 
   9  14   1        6.76       -2.84     12.14 o 
  10  14   1      277.61      304.73     25.58 o 
 -10  15   1       20.14       10.40     15.58 o 
  -9  15   1     1168.18     1321.90     40.85 o 
  -8  15   1        6.02        4.24     12.11 o 
  -7  15   1     1564.88     1688.42     44.37 o 
  -6  15   1      899.74      871.14     28.11 o 
  -5  15   1      298.52      262.11     35.68 o 
  -4  15   1     2218.93     2221.99     49.20 o 
  -3  15   1      443.06      440.85     15.40 o 
  -2  15   1      591.97      545.22     16.09 o 
  -1  15   1      620.62      564.39     16.23 o 
   0  15   1      404.03      427.44     14.84 o 
   1  15   1     1452.86     1487.35     30.12 o 
   2  15   1      318.18      276.60     12.20 o 
   3  15   1     1739.86     1794.58     35.86 o 
   4  15   1     2178.40     2168.15     48.10 o 
   5  15   1     1305.51     1291.23     51.12 o 
   6  15   1      249.04      236.53     17.11 o 
   7  15   1      202.73      203.31     17.54 o 
   8  15   1       41.95       42.75     12.85 o 
   9  15   1       94.59       88.30     15.92 o 
  10  15   1       12.20       12.02     17.27 o 
 -10  16   1       28.65        6.16     15.75 o 
  -9  16   1       15.52        9.55     14.45 o 
  -8  16   1      623.85      559.58     29.67 o 
  -7  16   1     1054.32     1023.83     33.12 o 
  -6  16   1      242.22      195.80     15.97 o 
  -5  16   1       62.61       35.68     14.75 o 
  -4  16   1      954.64      959.39     28.36 o 
  -3  16   1     1079.88      997.93     32.95 o 
  -2  16   1      551.33      510.77     17.37 o 
  -1  16   1      577.44      529.47     16.30 o 
   0  16   1      457.57      461.08     17.36 o 
   1  16   1       63.17       51.07      8.31 o 
   2  16   1      769.87      792.02     20.66 o 
   3  16   1     2008.88     2016.02     39.66 o 
   4  16   1        5.81        2.08      7.44 o 
   5  16   1      373.22      400.09     19.85 o 
   6  16   1       23.79        2.47      9.91 o 
   7  16   1       88.65       74.31     13.43 o 
   8  16   1        3.34       10.50     12.96 o 
   9  16   1      209.91      233.02     22.24 o 
  10  16   1      139.00      144.53     21.80 o 
  -9  17   1     1137.79     1170.99     39.76 o 
  -8  17   1       25.80       12.26     12.88 o 
  -7  17   1     1828.82     1799.57     47.21 o 
  -6  17   1       97.30       81.86     14.84 o 
  -5  17   1      350.75      366.79     23.68 o 
  -4  17   1      100.32      117.37     12.98 o 
  -3  17   1     1774.78     1835.78     37.45 o 
  -2  17   1      545.80      488.48     16.76 o 
  -1  17   1      157.69      145.75     11.46 o 
   0  17   1      351.34      355.28     17.51 o 
   1  17   1      966.00     1005.70     27.29 o 
   2  17   1     1697.22     1817.24     37.45 o 
   3  17   1     6592.67     7026.30    112.97 o 
   4  17   1        1.96      -15.95     13.11 o 
   5  17   1       41.37       29.63     10.75 o 
   6  17   1      162.29      163.57     19.06 o 
   7  17   1       17.86      -11.08     14.74 o 
   8  17   1       39.24       49.29     14.63 o 
   9  17   1      151.80      143.48     18.98 o 
  -9  18   1       47.90       29.20     16.41 o 
  -8  18   1      802.57      827.93     33.22 o 
  -7  18   1       32.94       13.94     12.98 o 
  -6  18   1      373.15      357.32     33.08 o 
  -5  18   1      436.82      419.64     25.58 o 
  -4  18   1      610.09      643.42     31.99 o 
  -3  18   1       50.99       31.40     10.34 o 
  -2  18   1      551.07      522.28     20.06 o 
  -1  18   1        7.09       -0.82      7.71 o 
   0  18   1      489.14      502.91     22.00 o 
   1  18   1      843.85      868.27     25.71 o 
   2  18   1     6265.91     6762.12    122.39 o 
   3  18   1      299.07      292.15     14.82 o 
   4  18   1     2929.91     3176.69     67.26 o 
   5  18   1       40.59       29.73     11.37 o 
   6  18   1      728.28      803.39     32.44 o 
   7  18   1      152.45      115.33     15.57 o 
   8  18   1      225.97      299.43     22.73 o 
   9  18   1        4.35      -11.79     15.58 o 
  -8  19   1      192.97      190.10     20.37 o 
  -7  19   1     1017.16     1156.66     37.75 o 
  -6  19   1        5.95        0.71     12.07 o 
  -5  19   1      434.03      464.28     26.11 o 
  -4  19   1       14.97       10.69     11.11 o 
  -3  19   1      103.82      118.57     15.09 o 
  -2  19   1     1820.47     1884.52     43.73 o 
  -1  19   1      287.64      306.97     16.63 o 
   0  19   1        9.65       -2.18      8.18 o 
   1  19   1     2805.12     2965.06     61.45 o 
   2  19   1      659.39      656.08     23.33 o 
   3  19   1     2938.76     2960.08     62.41 o 
   4  19   1      421.84      419.11     47.57 o 
   5  19   1     1077.07     1075.47     33.55 o 
   6  19   1       31.04       31.42     24.54 o 
   7  19   1      172.85      158.32     26.45 o 
   8  19   1        1.01        6.89     15.42 o 
  -8  20   1      216.70      192.35     23.23 o 
  -7  20   1        1.06        1.05     14.50 o 
  -6  20   1      197.24      197.79     18.11 o 
  -5  20   1        0.31      -15.31     11.06 o 
  -4  20   1     1960.63     2066.94     58.74 o 
  -3  20   1      382.34      342.88     23.24 o 
  -2  20   1       73.43       50.58     13.02 o 
  -1  20   1      444.27      429.22     26.07 o 
   0  20   1      832.95      849.91     27.04 o 
   1  20   1      150.14      117.36     12.86 o 
   2  20   1     1286.31     1328.23     35.51 o 
   3  20   1      872.40      886.88     34.04 o 
   4  20   1      407.46      428.98     39.24 o 
   5  20   1      153.90      122.99     17.87 o 
   6  20   1      671.83      659.75     28.88 o 
   7  20   1        8.25        1.30     14.73 o 
   8  20   1       21.22        1.02     16.40 o 
  -7  21   1        9.86        4.19     16.49 o 
  -6  21   1       79.43       65.18     17.33 o 
  -5  21   1       21.03        7.77     14.46 o 
  -4  21   1      130.08      138.62     18.45 o 
  -3  21   1      100.61       60.03     15.70 o 
  -2  21   1       28.23       11.08     12.30 o 
  -1  21   1      855.35      872.04     28.09 o 
   0  21   1      545.23      555.71     25.91 o 
   1  21   1      403.19      408.77     20.62 o 
   2  21   1      262.12      274.26     29.92 o 
   3  21   1        7.17       -7.22     12.59 o 
   4  21   1       73.92       36.63     15.59 o 
   5  21   1       78.65       59.42     23.11 o 
   6  21   1       33.83       12.49     16.12 o 
   7  21   1       15.82       21.32     17.31 o 
  -6  22   1      282.83      262.12     27.24 o 
  -5  22   1        1.08        5.87     14.86 o 
  -4  22   1        1.48       -1.57     13.68 o 
  -3  22   1       27.50        9.23     14.13 o 
  -2  22   1      112.68       87.31     16.10 o 
  -1  22   1      852.12      862.99     28.74 o 
   0  22   1      701.97      718.86     26.64 o 
   1  22   1      568.56      590.57     25.09 o 
   2  22   1      106.61      122.16     16.83 o 
   3  22   1      754.79      808.58     35.74 o 
   4  22   1      138.82      127.49     25.18 o 
   5  22   1       87.28       42.10     16.88 o 
   6  22   1      398.73      417.99     29.64 o 
  -6  23   1       36.73       14.07     22.87 o 
  -5  23   1      462.25      554.91     40.04 o 
  -4  23   1        0.58      -19.41     25.14 o 
  -3  23   1       95.99       75.40     16.79 o 
  -2  23   1      217.41      211.70     47.38 o 
  -1  23   1      554.90      629.20     39.91 o 
   0  23   1     1520.28     1567.65     41.92 o 
   1  23   1     1018.47     1017.98     32.61 o 
   2  23   1       25.13        6.57     15.24 o 
   3  23   1      204.29      206.14     24.18 o 
   4  23   1       38.01       24.21     15.98 o 
   5  23   1      565.61      648.19     42.47 o 
  -4  24   1      427.97      525.06     45.78 o 
  -3  24   1        0.09       -2.87     16.84 o 
  -2  24   1     1188.49     1303.00     46.33 o 
  -1  24   1       34.93       45.17     17.16 o 
   0  24   1     1336.70     1402.04     39.82 o 
   1  24   1      130.28       95.90     18.00 o 
   2  24   1      635.36      668.96     34.23 o 
   3  24   1      108.73       87.53     18.57 o 
   4  24   1      410.85      390.09     39.41 o 
  -3  25   1       43.80       34.52     18.67 o 
  -2  25   1       15.74      -17.75     16.22 o 
  -1  25   1       19.11       30.12     16.91 o 
   0  25   1       10.26       19.13     15.97 o 
   1  25   1        5.62      -10.67     15.72 o 
   2  25   1       14.99       32.62     16.74 o 
   3  25   1      427.19      425.37     32.03 o 
 -12   0   2      271.12      266.72     29.19 o 
 -10   0   2     1103.56     1017.00     44.69 o 
  -8   0   2     2696.82     2835.14     84.28 o 
  -6   0   2    17145.33    18626.74    363.35 o 
  -4   0   2     1371.56     1308.59     39.65 o 
  -2   0   2       21.16       11.66      3.44 o 
   0   0   2      652.14      751.75     15.67 o 
   2   0   2      842.44      808.78     22.47 o 
   4   0   2     2019.09     1793.72     49.32 o 
   6   0   2     2259.93     1915.08     56.20 o 
   8   0   2     2157.49     2169.86     66.50 o 
  10   0   2       16.25       -5.83     19.45 o 
  12   0   2      365.20      362.17     56.88 o 
 -13   1   2      293.31      268.80     57.12 o 
 -12   1   2      303.83      271.92     21.27 o 
 -11   1   2      264.85      230.53     20.97 o 
 -10   1   2        6.27       -0.25      9.79 o 
  -9   1   2      154.15      133.69     13.93 o 
  -8   1   2      134.43       93.88     10.29 o 
  -7   1   2     5220.98     5408.84     99.87 o 
  -6   1   2     1667.92     1520.49     37.93 o 
  -5   1   2     3887.44     3920.51     72.27 o 
  -4   1   2       95.69       62.54      5.39 o 
  -3   1   2     5697.49     6761.48     92.24 o 
  -2   1   2     2639.69     2857.80     39.95 o 
  -1   1   2    14249.21    15465.57    204.86 o 
   0   1   2     3503.06     3377.89     45.69 o 
   1   1   2      172.51      140.48      5.79 o 
   2   1   2      116.37      158.69      6.59 o 
   3   1   2      455.25      368.30     10.05 o 
   4   1   2      106.93       76.30      7.68 o 
   5   1   2    10161.46    10943.58    185.38 o 
   6   1   2     9667.54    10762.61    183.92 o 
   7   1   2     3393.60     3417.04     65.93 o 
   8   1   2     1249.98     1180.34     30.15 o 
   9   1   2      802.98      804.34     42.28 o 
  10   1   2      229.35      189.48     22.10 o 
  11   1   2      365.36      333.83     30.02 o 
  12   1   2        1.39      -21.04     27.83 o 
 -13   2   2      135.29       75.60     38.89 o 
 -12   2   2       17.85       -6.14     13.72 o 
 -11   2   2      489.39      488.95     24.46 o 
 -10   2   2       42.66       37.69     11.10 o 
  -9   2   2     1417.86     1467.32     50.23 o 
  -8   2   2      790.56      754.05     20.86 o 
  -7   2   2      259.84      223.37     11.28 o 
  -6   2   2      571.99      502.07     14.72 o 
  -5   2   2     3841.19     3782.46     61.78 o 
  -4   2   2     3036.83     3385.38     54.76 o 
  -3   2   2       30.96       25.02      2.54 o 
  -2   2   2    19582.31    20767.13    302.87 o 
  -1   2   2    12689.02    13593.76    198.38 o 
   0   2   2     3135.66     3244.53     54.27 o 
   1   2   2     8663.42     9343.53    138.20 o 
   2   2   2     1363.33     1489.98     24.32 o 
   3   2   2       18.80        7.84      2.88 o 
   4   2   2     2284.15     2291.36     43.19 o 
   5   2   2     3736.30     3895.45     70.79 o 
   6   2   2      192.49      160.01      9.94 o 
   7   2   2     3994.40     4082.31     76.89 o 
   8   2   2      184.27      174.43     12.21 o 
   9   2   2        4.69        3.33      7.68 o 
  10   2   2        6.78       26.92     15.15 o 
  11   2   2       83.44       65.19     19.40 o 
  12   2   2      301.32      274.75     29.26 o 
 -13   3   2      310.03      333.25     50.80 o 
 -12   3   2       80.89       66.98     14.80 o 
 -11   3   2      106.62       83.50     13.99 o 
 -10   3   2     1841.97     1957.75     48.08 o 
  -9   3   2      789.11      720.96     21.73 o 
  -8   3   2     1365.12     1341.79     29.97 o 
  -7   3   2     1664.04     1701.77     34.10 o 
  -6   3   2     1257.55     1257.51     26.28 o 
  -5   3   2     1049.19     1143.52     23.46 o 
  -4   3   2     4458.93     4483.06     70.62 o 
  -3   3   2       36.04       28.66      3.69 o 
  -2   3   2      410.14      407.52     10.83 o 
  -1   3   2      644.09      755.72     22.58 o 
   0   3   2     2945.86     2881.54     43.49 o 
   1   3   2    24561.52    26446.95    383.66 o 
   2   3   2     2332.42     2767.96     42.96 o 
   3   3   2     1251.75     1220.41     21.66 o 
   4   3   2    16313.80    18242.91    302.43 o 
   5   3   2       25.91        9.58      4.59 o 
   6   3   2      960.96      968.71     35.40 o 
   7   3   2     2744.33     2877.56     57.30 o 
   8   3   2      984.15      938.12     26.27 o 
   9   3   2      128.92      117.19     11.58 o 
  10   3   2       14.87       -4.72     13.23 o 
  11   3   2        0.22      -30.33     15.81 o 
  12   3   2      148.70      180.51     26.04 o 
 -12   4   2        8.57      -22.15     15.30 o 
 -11   4   2        3.52      -20.69     10.34 o 
 -10   4   2      586.57      623.44     21.92 o 
  -9   4   2      139.19      121.59     10.99 o 
  -8   4   2       35.66       19.73      6.82 o 
  -7   4   2      239.63      203.66     10.76 o 
  -6   4   2      527.87      480.30     14.36 o 
  -5   4   2      271.70      245.39      9.83 o 
  -4   4   2     1966.91     1964.43     34.43 o 
  -3   4   2     1400.88     1427.68     25.36 o 
  -2   4   2    14062.44    15828.26    232.20 o 
  -1   4   2      451.81      394.93      9.84 o 
   0   4   2       69.55       48.25      2.61 o 
   1   4   2    11014.73    11935.87    174.74 o 
   2   4   2     1924.37     1815.99     31.74 o 
   3   4   2     5803.45     5608.81     85.14 o 
   4   4   2     1997.17     1941.74     33.39 o 
   5   4   2     3721.60     4239.32     76.57 o 
   6   4   2     2976.10     2913.58     56.47 o 
   7   4   2      100.44       67.10      8.49 o 
   8   4   2      161.05      112.80     12.45 o 
   9   4   2      679.33      624.96     22.50 o 
  10   4   2      212.59      188.15     25.28 o 
  11   4   2     1023.70     1076.97     48.11 o 
  12   4   2        2.17       -5.10     18.58 o 
 -12   5   2        1.18      -15.85     14.57 o 
 -11   5   2      489.29      527.37     52.17 o 
 -10   5   2      181.77      172.77     23.65 o 
  -9   5   2     1233.92     1316.27     36.03 o 
  -8   5   2     1452.28     1451.94     31.95 o 
  -7   5   2       86.11       62.87     11.10 o 
  -5   5   2     3670.54     3727.59     61.46 o 
  -4   5   2     3696.47     3783.98     60.94 o 
  -3   5   2    38843.97    41670.57    605.70 o 
  -2   5   2     9637.88     9980.73    163.53 o 
  -1   5   2     6226.65     7363.90    109.12 o 
   0   5   2     2845.77     3155.89     48.24 o 
   2   5   2        8.20        1.12      2.42 o 
   3   5   2    17606.53    19280.70    282.52 o 
   4   5   2     1005.38      936.55     34.88 o 
   5   5   2     1124.67     1188.73     30.56 o 
   6   5   2      979.09      901.26     23.11 o 
   7   5   2       10.45        4.59      6.47 o 
   8   5   2      146.24      115.29     17.37 o 
   9   5   2     1987.88     2097.14     47.41 o 
  10   5   2        0.29        2.21     14.52 o 
  11   5   2      685.10      698.29     39.12 o 
  12   5   2        7.45      -22.85     28.93 o 
 -12   6   2      377.34      409.05     40.69 o 
 -11   6   2       17.27       -1.80     14.19 o 
 -10   6   2      536.19      518.42     30.28 o 
  -9   6   2      257.28      228.66     16.43 o 
  -8   6   2       11.74        5.98      7.04 o 
  -7   6   2     3065.07     3094.86     74.69 o 
  -6   6   2       19.09        6.31      5.07 o 
  -5   6   2       18.22        1.64      4.31 o 
  -4   6   2    23866.43    25740.29    377.70 o 
  -3   6   2     8031.64     8581.51    116.64 o 
  -2   6   2    24640.80    26847.43    433.16 o 
  -1   6   2      164.37      122.70      5.10 o 
   0   6   2      677.69      575.14     12.33 o 
   1   6   2      109.88       73.96      5.40 o 
   2   6   2     4334.00     4200.21     78.51 o 
   3   6   2     3686.12     4120.83     64.16 o 
   4   6   2    13902.46    14940.38    228.00 o 
   5   6   2      326.19      313.87     12.91 o 
   6   6   2      489.56      472.01     15.81 o 
   7   6   2      139.63      107.45      9.73 o 
   8   6   2     1449.16     1506.56     37.79 o 
   9   6   2        1.00        1.13      8.77 o 
  10   6   2     1575.58     1583.91     58.04 o 
  11   6   2       71.70       26.49     26.25 o 
  12   6   2       30.03       10.45     28.20 o 
 -12   7   2      115.51       90.14     19.77 o 
 -11   7   2      598.18      644.43     39.29 o 
 -10   7   2      431.46      428.19     22.45 o 
  -9   7   2        3.00        1.93      9.52 o 
  -8   7   2     2681.35     2771.58     51.91 o 
  -7   7   2        3.87        6.76      6.08 o 
  -6   7   2       48.80       22.36      5.94 o 
  -5   7   2     1679.94     1752.95     32.88 o 
  -4   7   2        4.91       -1.64      2.80 o 
  -3   7   2     4877.79     5068.91     70.62 o 
  -2   7   2     3936.69     4165.41     71.77 o 
  -1   7   2     2788.85     2864.03     45.59 o 
   0   7   2     4468.28     4869.75     77.10 o 
   1   7   2     3723.88     3894.09     59.93 o 
   2   7   2    14260.27    15644.88    229.82 o 
   3   7   2        8.84        2.92      3.05 o 
   4   7   2     1108.86      924.68     19.10 o 
   5   7   2       17.69       23.13      7.52 o 
   6   7   2       41.13       29.23      7.07 o 
   7   7   2      161.99      128.47     18.17 o 
   8   7   2       19.81       13.84      7.93 o 
   9   7   2        6.85       -2.17      8.50 o 
  10   7   2     2454.23     2499.99    119.83 o 
  11   7   2       66.99       56.39     30.87 o 
  12   7   2      225.78      259.17     31.56 o 
 -12   8   2        0.30        8.19     17.10 o 
 -11   8   2       94.52       78.46     22.28 o 
 -10   8   2      160.34      149.98     15.64 o 
  -9   8   2        5.62      -11.07      9.40 o 
  -8   8   2      382.32      369.55     18.65 o 
  -7   8   2       32.57       12.31      7.93 o 
  -6   8   2     1662.75     1629.20     32.47 o 
  -5   8   2      126.00      105.25      7.13 o 
  -4   8   2    11361.34    12687.41    171.83 o 
  -3   8   2     8232.63     8463.81    127.75 o 
  -2   8   2     1648.81     1790.59     34.31 o 
  -1   8   2     1976.62     1970.88     33.23 o 
   0   8   2     5022.14     5386.79     74.60 o 
   1   8   2     2777.02     2719.26     43.49 o 
   2   8   2       98.27       62.54      5.73 o 
   3   8   2     4993.28     5368.95     82.64 o 
   4   8   2       18.04       16.39      4.09 o 
   5   8   2       30.74       15.47      4.73 o 
   6   8   2      246.65      186.53     12.42 o 
   7   8   2       44.55       27.43     10.97 o 
   8   8   2      195.21      149.73     11.98 o 
   9   8   2     1118.33     1124.60     37.29 o 
  10   8   2       46.82       33.06     24.55 o 
  11   8   2      219.27      172.54     25.89 o 
  12   8   2       18.60       47.17     21.39 o 
 -12   9   2       96.96       48.08     18.89 o 
 -11   9   2      223.31      225.41     19.14 o 
 -10   9   2      423.11      398.91     40.80 o 
  -9   9   2       99.39       97.47     13.10 o 
  -8   9   2      465.14      488.80     25.64 o 
  -7   9   2       10.85        5.59      8.47 o 
  -6   9   2     3095.26     3075.68     62.50 o 
  -5   9   2      103.31       66.46     10.42 o 
  -4   9   2     3411.50     3451.80     50.74 o 
  -3   9   2       20.43        5.89      3.77 o 
  -2   9   2      641.53      649.87     14.72 o 
  -1   9   2     3301.64     3282.57     47.36 o 
   0   9   2      446.60      411.63      9.48 o 
   1   9   2     2930.38     3022.81     44.32 o 
   2   9   2     1393.26     1285.97     23.50 o 
   3   9   2     1920.83     1756.12     30.98 o 
   4   9   2      431.13      415.44     11.79 o 
   5   9   2     1122.29     1121.40     26.94 o 
   6   9   2     1681.38     1640.56     31.81 o 
   7   9   2       88.76       63.16     10.95 o 
   8   9   2      741.94      771.44     36.94 o 
   9   9   2      124.57      101.73     14.68 o 
  10   9   2       13.08       -1.54     18.03 o 
  11   9   2      195.53      150.52     27.10 o 
  12   9   2      111.21       33.39     23.95 o 
 -12  10   2      290.43      344.07     28.39 o 
 -11  10   2       25.01       12.94     13.84 o 
 -10  10   2      388.15      392.01     32.17 o 
  -9  10   2       45.18       21.88     11.08 o 
  -8  10   2      604.16      583.28     23.30 o 
  -7  10   2      725.65      749.69     25.03 o 
  -6  10   2      906.45      948.28     27.25 o 
  -5  10   2      103.55       83.15     10.00 o 
  -4  10   2     3661.50     3835.99     62.99 o 
  -3  10   2       31.51       16.45      4.40 o 
  -2  10   2     6169.25     6278.07     96.76 o 
  -1  10   2     2548.44     2520.35     37.87 o 
   0  10   2     7401.64     8125.06    111.43 o 
   1  10   2     1309.79     1394.67     24.50 o 
   2  10   2     4012.69     4086.89     61.15 o 
   3  10   2     1852.81     2012.11     37.87 o 
   4  10   2      232.42      197.80     10.74 o 
   5  10   2        5.40       19.30      7.20 o 
   6  10   2     1276.56     1334.18     27.46 o 
   7  10   2     4699.70     4958.96    118.38 o 
   8  10   2      621.50      612.28     40.33 o 
   9  10   2       50.06       18.92     10.84 o 
  10  10   2      604.63      643.65     40.51 o 
  11  10   2        1.53       -7.51     19.33 o 
 -11  11   2      302.15      319.28     33.40 o 
 -10  11   2       32.99        8.38     11.87 o 
  -9  11   2      497.16      522.64     25.86 o 
  -8  11   2       22.54        9.38     10.23 o 
  -7  11   2     1004.51     1000.65     30.94 o 
  -6  11   2      189.94      162.52     12.94 o 
  -5  11   2      239.20      254.61     67.47 o 
  -4  11   2       18.25        3.93      4.94 o 
  -3  11   2       86.70       70.29      6.23 o 
  -2  11   2      404.36      384.90     11.77 o 
  -1  11   2    13717.33    14394.74    194.05 o 
   0  11   2     4260.46     4648.29     66.48 o 
   1  11   2    10174.48    11086.02    150.92 o 
   3  11   2     1327.91     1382.62     24.28 o 
   4  11   2       38.43       27.14      4.76 o 
   5  11   2     1421.33     1426.23     28.34 o 
   6  11   2      342.41      298.11     24.56 o 
   7  11   2     2171.57     2229.15     57.93 o 
   8  11   2       50.04       34.84     10.57 o 
   9  11   2      174.84      148.79     15.26 o 
  10  11   2      347.06      315.50     32.07 o 
  11  11   2       45.18       50.35     23.17 o 
 -11  12   2      112.26      124.46     19.08 o 
 -10  12   2        4.77       -2.67     12.38 o 
  -9  12   2      161.80      140.32     15.48 o 
  -8  12   2     2553.25     2597.15     59.20 o 
  -7  12   2      151.51      104.37     12.18 o 
  -6  12   2     8140.57     8683.31    155.50 o 
  -5  12   2       64.64       51.18      9.26 o 
  -4  12   2     1045.78     1012.25     22.75 o 
  -3  12   2      122.23      116.37      7.85 o 
  -2  12   2     1319.22     1269.67     25.54 o 
  -1  12   2     2213.31     2250.59     35.29 o 
   0  12   2      848.95      766.06     15.72 o 
   1  12   2     3953.13     4400.03     63.77 o 
   2  12   2      903.62      942.77     18.48 o 
   3  12   2     1378.00     1322.24     25.65 o 
   4  12   2      207.20      159.57      7.93 o 
   5  12   2       57.84       43.55      7.57 o 
   6  12   2     1816.41     1741.50     37.74 o 
   7  12   2      312.16      241.52     16.34 o 
   8  12   2      303.71      306.60     32.94 o 
   9  12   2        7.53       -4.90     11.67 o 
  10  12   2        4.67       -5.61     17.01 o 
  11  12   2      551.27      584.54     63.93 o 
 -11  13   2       19.30        7.06     14.89 o 
 -10  13   2        7.72       -3.05     13.48 o 
  -9  13   2       19.77       17.19     13.47 o 
  -8  13   2        3.79      -10.88     10.99 o 
  -7  13   2      661.57      647.78     25.56 o 
  -6  13   2      471.57      467.97     27.26 o 
  -5  13   2      426.93      442.12     19.08 o 
  -4  13   2      473.44      446.53     15.51 o 
  -3  13   2     2163.72     2133.49     39.29 o 
  -2  13   2     1966.94     2011.02     37.03 o 
  -1  13   2      992.78     1025.20     22.16 o 
   0  13   2     3461.20     3411.93     51.25 o 
   1  13   2      147.99      109.77      6.89 o 
   2  13   2      206.78      181.88      8.09 o 
   3  13   2       98.89       83.30      8.10 o 
   4  13   2      447.56      407.51     23.52 o 
   5  13   2     1985.73     1993.67     53.18 o 
   6  13   2     1043.39     1010.53     29.45 o 
   7  13   2       50.12       29.59     10.66 o 
   8  13   2      268.83      275.25     18.15 o 
   9  13   2       56.68       43.73     13.25 o 
  10  13   2       59.06       52.83     22.16 o 
  11  13   2      111.42      117.05     40.96 o 
 -11  14   2      104.68      104.98     19.30 o 
 -10  14   2       73.24       63.50     16.12 o 
  -9  14   2      177.09      151.35     25.09 o 
  -8  14   2        6.63       -2.26     10.44 o 
  -7  14   2      652.57      612.35     25.38 o 
  -6  14   2     1620.49     1599.21     40.94 o 
  -5  14   2     1285.46     1332.70     50.70 o 
  -4  14   2     1095.05     1008.83     40.06 o 
  -3  14   2      914.63      812.82     20.39 o 
  -2  14   2       44.82       39.36      6.38 o 
  -1  14   2     1124.09     1202.80     25.50 o 
   0  14   2     2692.34     2712.39     42.54 o 
   1  14   2     2039.61     2112.14     34.88 o 
   2  14   2      273.86      276.75     12.12 o 
   3  14   2        9.51        2.25      5.83 o 
   4  14   2       82.79       48.51      8.00 o 
   5  14   2     4327.20     4509.79     76.91 o 
   6  14   2       27.31        9.03      9.49 o 
   7  14   2       18.74        2.19      9.13 o 
   8  14   2      236.44      241.80     18.13 o 
   9  14   2      678.17      714.01     29.38 o 
  10  14   2        2.34      -17.06     20.36 o 
 -10  15   2       54.98       33.54     15.76 o 
  -9  15   2      389.73      428.22     25.28 o 
  -8  15   2       73.16       95.54     14.98 o 
  -7  15   2      275.52      263.47     18.49 o 
  -6  15   2      128.70      107.08     13.47 o 
  -5  15   2       22.87       24.98      9.34 o 
  -4  15   2      188.03      174.59     13.35 o 
  -3  15   2      774.56      785.59     25.82 o 
  -2  15   2      769.58      698.23     18.76 o 
  -1  15   2     3759.54     4001.43     66.83 o 
   0  15   2        1.94       -8.88      5.41 o 
   1  15   2     3559.62     3774.86     57.37 o 
   2  15   2      159.51      114.98     10.67 o 
   3  15   2     1647.10     1712.24     34.52 o 
   4  15   2     3849.11     4175.41     71.48 o 
   5  15   2     1016.51     1029.66     38.27 o 
   6  15   2      146.61      115.94     13.36 o 
   7  15   2      417.05      422.12     21.70 o 
   8  15   2       30.26       41.30     12.78 o 
   9  15   2      161.99      153.53     17.49 o 
  10  15   2       71.10       71.48     25.56 o 
 -10  16   2     1348.18     1441.46     45.38 o 
  -9  16   2       62.61       53.79     15.48 o 
  -8  16   2     3084.09     3188.54     75.80 o 
  -7  16   2      650.67      595.73     26.32 o 
  -6  16   2     1665.66     1655.80     43.17 o 
  -5  16   2      111.73      102.17     12.17 o 
  -4  16   2      717.32      710.57     24.26 o 
  -3  16   2      590.44      584.15     18.27 o 
  -2  16   2     2428.69     2569.98     47.20 o 
  -1  16   2       42.37       41.50      7.30 o 
   0  16   2      182.21      179.91     10.42 o 
   1  16   2      292.44      283.92     14.21 o 
   2  16   2      590.69      533.31     22.80 o 
   3  16   2      251.54      220.79     17.14 o 
   4  16   2     1890.65     1974.91     40.06 o 
   5  16   2       77.36       61.77     12.45 o 
   6  16   2      316.68      335.15     22.52 o 
   7  16   2        9.51      -14.27     10.69 o 
   8  16   2      108.14       89.26     15.06 o 
   9  16   2      193.79      246.95     31.85 o 
  10  16   2      347.83      423.98     92.73 o 
  -9  17   2     1148.63     1161.21     39.67 o 
  -8  17   2        2.49       -3.46     13.62 o 
  -7  17   2      893.46      867.64     34.77 o 
  -6  17   2       67.02       44.30     11.85 o 
  -5  17   2     1136.97     1138.53     39.58 o 
  -4  17   2       32.62       27.11     12.98 o 
  -3  17   2       13.37        0.79      8.51 o 
  -2  17   2        9.52       -1.60      6.71 o 
  -1  17   2     2566.59     2644.75     48.55 o 
   0  17   2       43.63       26.23      8.45 o 
   1  17   2       85.05       76.31      9.94 o 
   2  17   2       65.60       49.61      9.09 o 
   3  17   2     7755.36     8214.88    130.02 o 
   4  17   2       55.44       17.44      8.28 o 
   5  17   2      490.90      491.22     21.91 o 
   6  17   2        2.22       -1.29     10.54 o 
   7  17   2      533.80      541.31     25.03 o 
   8  17   2       11.69       -3.84     13.29 o 
   9  17   2       45.70       62.47     21.43 o 
  -9  18   2        5.71        2.84     16.27 o 
  -8  18   2       37.81       10.02     14.85 o 
  -7  18   2      184.37      196.52     28.38 o 
  -6  18   2      680.21      699.42     28.91 o 
  -5  18   2      713.29      733.78     27.53 o 
  -4  18   2       55.29       42.92     10.80 o 
  -3  18   2     1485.12     1452.32     37.82 o 
  -2  18   2      995.86     1003.81     33.44 o 
  -1  18   2      290.76      259.41     14.99 o 
   0  18   2      352.77      315.59     18.95 o 
   1  18   2      670.04      639.83     21.90 o 
   2  18   2      267.61      234.07     14.68 o 
   3  18   2     3999.87     4392.10    104.25 o 
   4  18   2       10.89        0.03     10.14 o 
   5  18   2       40.87       14.02     10.83 o 
   6  18   2       10.82       -6.73     11.60 o 
   7  18   2      139.01      124.93     16.38 o 
   8  18   2      117.56       78.30     16.67 o 
   9  18   2      211.69      218.25     24.26 o 
  -8  19   2      303.85      305.44     23.18 o 
  -7  19   2       18.50        2.80     13.27 o 
  -6  19   2      229.74      229.06     26.14 o 
  -5  19   2      128.44      120.81     14.98 o 
  -4  19   2      464.01      485.68     22.62 o 
  -3  19   2      102.01       52.70     11.59 o 
  -2  19   2      291.97      288.30     18.81 o 
  -1  19   2        1.13       -1.68     10.13 o 
   0  19   2      382.02      379.59     18.42 o 
   1  19   2      131.80       97.29     11.38 o 
   2  19   2     2513.41     2651.74     57.04 o 
   3  19   2      403.75      388.80     19.52 o 
   4  19   2      103.00      114.47     30.36 o 
   5  19   2       91.68       57.36     12.84 o 
   6  19   2      166.62      158.59     23.79 o 
   7  19   2        4.71       14.46     13.98 o 
   8  19   2      355.80      461.72     26.97 o 
  -8  20   2      322.36      338.36     25.59 o 
  -7  20   2       17.21       12.42     15.06 o 
  -6  20   2       18.24       10.89     13.18 o 
  -5  20   2       74.85       71.39     14.32 o 
  -4  20   2     1251.11     1288.73     43.36 o 
  -3  20   2      154.46      143.82     23.05 o 
  -2  20   2      419.07      429.89     24.61 o 
  -1  20   2      982.80     1047.64     30.28 o 
   0  20   2      300.44      320.06     36.70 o 
   1  20   2     2780.12     2989.43     62.90 o 
   2  20   2      411.48      427.32     32.28 o 
   3  20   2        5.10      -12.38     11.39 o 
   4  20   2      263.41      247.30     21.14 o 
   5  20   2        2.65      -16.50     14.89 o 
   6  20   2      154.41      144.99     19.87 o 
   7  20   2       53.69       35.82     16.12 o 
   8  20   2      146.49      186.69     21.21 o 
  -7  21   2      418.20      503.69     28.41 o 
  -6  21   2        8.08        0.83     13.65 o 
  -5  21   2      114.58      102.93     22.15 o 
  -4  21   2       12.67        3.91     13.76 o 
  -3  21   2      942.23     1008.09     53.30 o 
  -2  21   2       35.12       18.37     13.58 o 
  -1  21   2        7.42        8.93     11.33 o 
   0  21   2      555.88      568.55     23.12 o 
   1  21   2     3996.58     4261.27     84.52 o 
   2  21   2       11.50       -8.56     10.25 o 
   3  21   2      124.91      133.20     17.76 o 
   4  21   2       17.76       -3.33     14.40 o 
   5  21   2      502.26      484.74     33.79 o 
   6  21   2       49.13       64.83     17.50 o 
   7  21   2      125.52      101.39     20.84 o 
  -6  22   2      224.75      201.83     24.20 o 
  -5  22   2        1.36      -12.93     15.14 o 
  -4  22   2      287.40      276.88     22.86 o 
  -3  22   2       26.98        6.73     14.07 o 
  -2  22   2      371.01      353.73     24.50 o 
  -1  22   2       14.24       -5.96     12.72 o 
   0  22   2     2171.32     2296.87     53.16 o 
   1  22   2       15.22        6.55     10.67 o 
   2  22   2     1320.69     1426.92     39.25 o 
   3  22   2       92.26       68.42     16.25 o 
   4  22   2       54.30       68.90     16.71 o 
   5  22   2      600.03      619.11     42.28 o 
   6  22   2      232.91      243.46     25.05 o 
  -5  23   2        6.96      -14.24     16.28 o 
  -4  23   2       62.67       39.92     22.39 o 
  -3  23   2       74.83       64.80     17.30 o 
  -2  23   2      693.80      819.41     35.24 o 
  -1  23   2     1912.34     2049.14     59.30 o 
   0  23   2      413.02      392.03     24.14 o 
   1  23   2      279.32      260.34     24.03 o 
   2  23   2      257.05      234.07     24.18 o 
   3  23   2      208.29      208.26     22.08 o 
   4  23   2      277.21      274.27     24.58 o 
   5  23   2       56.82       50.46     18.41 o 
  -4  24   2       10.96        7.43     17.19 o 
  -3  24   2      112.81       97.02     19.83 o 
  -2  24   2       36.74       24.88     15.75 o 
  -1  24   2      728.55      779.54     35.41 o 
   0  24   2       50.97       42.96     21.67 o 
   1  24   2      432.28      442.57     24.11 o 
   2  24   2        8.35        7.57     15.53 o 
   3  24   2      136.00      137.41     21.16 o 
   4  24   2        0.40      -13.14     17.73 o 
  -3  25   2       11.08       -6.25     16.97 o 
  -2  25   2      713.84      823.55     39.67 o 
  -1  25   2      898.59      869.95     38.04 o 
   0  25   2       10.56        4.41     16.11 o 
   1  25   2       46.88        8.44     16.37 o 
   2  25   2      117.23      154.89     38.28 o 
   3  25   2        1.44        6.31     18.65 o 
 -13   0   3        7.33        9.75     22.52 o 
 -11   0   3      135.02      139.97     30.02 o 
  -9   0   3      132.86      100.23     17.10 o 
  -7   0   3     4484.51     4450.63     94.37 o 
  -5   0   3     5961.47     6336.09    125.75 o 
  -3   0   3    13907.41    14255.80    269.58 o 
  -1   0   3     1107.72     1104.48     23.33 o 
   1   0   3    13627.44    14270.85    452.11 o 
   3   0   3       33.94       18.85      6.81 o 
   5   0   3    16387.54    18033.02    424.57 o 
   7   0   3      376.19      313.47     19.89 o 
   9   0   3     1545.01     1666.98     81.19 o 
  11   0   3      122.88       81.43     29.17 o 
 -13   1   3       79.90       49.08     17.33 o 
 -12   1   3      739.72      834.55     32.84 o 
 -11   1   3        7.40      -18.62     10.85 o 
 -10   1   3     1076.82     1117.73     33.84 o 
  -9   1   3       94.02       72.42     11.31 o 
  -8   1   3      512.78      480.85     17.90 o 
  -7   1   3      360.50      334.87     11.34 o 
  -6   1   3     2289.53     2318.75     37.43 o 
  -5   1   3     1901.37     1878.95     30.47 o 
  -4   1   3      535.05      533.84     11.18 o 
  -3   1   3     3444.42     3568.54     50.46 o 
  -2   1   3     8252.06     8455.31    113.71 o 
  -1   1   3      826.00      879.82     21.16 o 
   0   1   3      865.70      889.82     16.44 o 
   1   1   3     3711.35     3960.47     59.51 o 
   2   1   3    15204.09    15990.82    233.86 o 
   3   1   3      138.80      103.64      8.39 o 
   4   1   3     2069.99     2076.24     39.39 o 
   5   1   3      348.82      371.12     12.42 o 
   6   1   3     7789.63     8258.38    142.92 o 
   7   1   3     1349.97     1334.86     31.20 o 
   8   1   3      164.06      137.46     10.88 o 
   9   1   3       97.99       53.42     12.31 o 
  10   1   3      696.45      760.27     37.90 o 
  11   1   3       21.32       -8.27     16.83 o 
  12   1   3      392.33      424.93     35.13 o 
 -13   2   3       34.79       19.12     20.36 o 
 -12   2   3       16.21        0.57     13.20 o 
 -11   2   3     1894.88     2184.00     53.95 o 
 -10   2   3      171.49      169.51     15.44 o 
  -9   2   3       63.76       49.61     10.87 o 
  -8   2   3      796.85      770.59     21.29 o 
  -7   2   3      898.38      890.98     19.13 o 
  -6   2   3     7523.55     8067.81    140.79 o 
  -5   2   3       51.57       68.33      4.82 o 
  -4   2   3    10389.87    11492.89    155.42 o 
  -3   2   3       21.36       18.75      2.32 o 
  -2   2   3      342.24      274.62      7.16 o 
  -1   2   3    16568.12    17819.76    235.76 o 
   0   2   3      479.38      484.54      9.01 o 
   1   2   3     2632.56     2878.04     43.76 o 
   2   2   3     3472.71     3352.54     51.37 o 
   3   2   3     1450.25     1556.78     26.49 o 
   4   2   3     1646.16     1776.69     34.59 o 
   5   2   3     1515.91     1619.79     33.49 o 
   6   2   3     2714.26     2648.50     51.69 o 
   7   2   3        1.88       -0.82      6.31 o 
   8   2   3      339.97      288.78     20.38 o 
   9   2   3       16.03       -0.34     11.80 o 
  10   2   3      209.19      188.64     22.33 o 
  11   2   3      598.33      622.87     66.60 o 
  12   2   3       72.31       72.03     18.41 o 
 -13   3   3       43.43       26.25     18.99 o 
 -12   3   3      408.75      435.51     29.42 o 
 -11   3   3      166.67      120.35     15.31 o 
 -10   3   3      399.09      363.47     23.93 o 
  -9   3   3      395.74      331.81     15.58 o 
  -8   3   3      266.74      209.26     13.46 o 
  -7   3   3     1679.00     1712.81     34.49 o 
  -6   3   3      712.88      750.45     18.76 o 
  -5   3   3     2845.32     2964.94     56.38 o 
  -4   3   3     3230.33     3384.13     49.89 o 
  -3   3   3       18.21        6.65      2.94 o 
  -2   3   3     2002.33     2188.51     35.26 o 
  -1   3   3    17544.28    17949.78    261.63 o 
   0   3   3       15.52        5.86      1.68 o 
   1   3   3     2998.16     2979.88     45.48 o 
   3   3   3     7625.67     7960.24    119.11 o 
   4   3   3       70.90       84.71      8.35 o 
   5   3   3     2964.27     3024.24     67.17 o 
   6   3   3       29.02       13.00      5.69 o 
   7   3   3      329.13      265.78     13.10 o 
   8   3   3     1640.47     1714.26     39.10 o 
   9   3   3      330.75      379.05     40.23 o 
  10   3   3      250.14      225.86     23.92 o 
  11   3   3      255.04      253.37     26.83 o 
  12   3   3      147.94       93.25     22.85 o 
 -12   4   3       28.95       39.56     17.08 o 
 -11   4   3        3.41       -6.31     11.20 o 
 -10   4   3        2.75       -1.45     10.56 o 
  -9   4   3        3.90       -8.47      7.59 o 
  -8   4   3     5085.15     5154.77     86.31 o 
  -7   4   3      631.99      542.46     16.52 o 
  -6   4   3     1645.10     1512.64     26.35 o 
  -5   4   3     6466.48     6536.51    102.00 o 
  -4   4   3     1483.50     1685.11     30.50 o 
  -3   4   3     4118.80     4166.76     65.11 o 
  -2   4   3      112.59      151.94     10.77 o 
  -1   4   3     7017.68     7240.15    107.54 o 
   0   4   3       30.47       31.59      2.55 o 
   1   4   3     1410.78     1299.54     23.97 o 
   2   4   3      122.38      121.32      4.69 o 
   3   4   3     8664.95     9325.59    138.94 o 
   4   4   3        4.11        1.37      3.31 o 
   5   4   3      290.11      337.75     12.09 o 
   6   4   3        9.94        3.69      5.70 o 
   7   4   3     2681.83     2726.17     54.62 o 
   8   4   3      391.13      405.17     31.15 o 
   9   4   3        4.64        0.86     12.84 o 
  10   4   3      426.49      442.55     31.22 o 
  11   4   3      304.76      327.28     28.90 o 
  12   4   3       30.20        1.75     19.48 o 
 -12   5   3      195.13      169.88     21.49 o 
 -11   5   3       52.43       27.16     14.98 o 
 -10   5   3      477.47      493.45     21.53 o 
  -9   5   3        2.18        4.15      8.23 o 
  -8   5   3     3710.02     3733.45     68.61 o 
  -7   5   3     1807.05     1905.32     37.50 o 
  -6   5   3     1015.88      899.76     30.33 o 
  -5   5   3     2591.11     2892.20     54.80 o 
  -4   5   3      528.74      402.40     12.26 o 
  -3   5   3      154.78      147.45      7.57 o 
  -2   5   3      360.55      430.75      8.50 o 
  -1   5   3     3181.26     3226.57     49.95 o 
   0   5   3     6790.84     6438.19     95.94 o 
   1   5   3     3500.15     3603.94     55.23 o 
   2   5   3     1842.12     1884.73     30.94 o 
   3   5   3     5857.56     6471.47     98.06 o 
   4   5   3    17103.74    18780.98    276.46 o 
   5   5   3     1307.08     1303.76     28.38 o 
   6   5   3     1999.42     1969.39     40.76 o 
   7   5   3      213.33      204.05     17.34 o 
   8   5   3     2201.73     2279.06     48.66 o 
   9   5   3      134.21      103.98     11.56 o 
  10   5   3      959.27      988.48     43.81 o 
  11   5   3       20.52       -8.02     17.14 o 
  12   5   3       50.91       93.83     34.52 o 
 -12   6   3        4.94      -10.23     15.89 o 
 -11   6   3      125.00       85.16     17.80 o 
 -10   6   3        2.42        1.46     10.59 o 
  -9   6   3     1261.09     1289.80     31.56 o 
  -8   6   3       80.52       60.30      8.97 o 
  -7   6   3     1134.61     1047.77     32.17 o 
  -6   6   3        3.05       -9.81      4.90 o 
  -5   6   3     1228.61     1062.73     22.69 o 
  -4   6   3     1234.03     1248.75     26.14 o 
  -3   6   3    16601.55    17655.81    260.23 o 
  -2   6   3     1788.12     1744.21     29.52 o 
  -1   6   3     1043.79      849.14     15.66 o 
   0   6   3     4246.69     4203.44     64.08 o 
   1   6   3    20889.35    22695.16    330.87 o 
   2   6   3     4342.42     4765.86     72.93 o 
   3   6   3     1863.42     1817.75     31.00 o 
   4   6   3     1785.48     1657.61     30.78 o 
   5   6   3     1254.42     1193.12     38.08 o 
   6   6   3        1.22        0.68      5.59 o 
   7   6   3       10.85        5.41      6.58 o 
   8   6   3     1177.07     1126.58     32.63 o 
   9   6   3      289.70      230.73     14.88 o 
  10   6   3        0.39      -13.98     14.25 o 
  11   6   3       38.24       49.34     29.41 o 
  12   6   3        9.42      -44.97     28.68 o 
 -12   7   3      281.84      300.37     27.31 o 
 -11   7   3      560.50      597.64     39.00 o 
 -10   7   3      226.64      234.77     17.39 o 
  -9   7   3      611.31      600.98     24.66 o 
  -8   7   3      629.50      563.79     19.31 o 
  -7   7   3     1070.28     1034.76     30.68 o 
  -6   7   3     1145.07     1079.48     24.20 o 
  -5   7   3      231.73      147.09      9.48 o 
  -4   7   3     1220.96     1293.36     25.00 o 
  -3   7   3     6530.89     6964.67    112.63 o 
  -2   7   3     1401.07     1553.07     27.25 o 
  -1   7   3      328.09      292.63      8.33 o 
   0   7   3      100.23       75.07      4.15 o 
   1   7   3     2079.56     2218.61     36.01 o 
   2   7   3    17556.91    19414.37    305.11 o 
   3   7   3      914.50      924.23     18.25 o 
   4   7   3      116.20       86.28      5.94 o 
   5   7   3      586.84      531.26     21.93 o 
   6   7   3      440.97      422.20     23.44 o 
   7   7   3       10.86        9.46      6.84 o 
   8   7   3       14.37       -3.36      7.34 o 
   9   7   3      157.57      130.23     13.12 o 
  10   7   3      162.58      151.89     29.17 o 
  11   7   3      317.54      323.53     44.73 o 
  12   7   3      140.48      124.21     38.89 o 
 -12   8   3        2.83      -11.99     17.74 o 
 -11   8   3       12.57       10.20     13.20 o 
 -10   8   3     1343.71     1394.09     39.74 o 
  -9   8   3       66.69       36.13     11.03 o 
  -8   8   3      170.03      143.04     12.93 o 
  -7   8   3     1081.59     1048.41     30.04 o 
  -6   8   3      644.04      549.07     16.18 o 
  -5   8   3     2294.40     2250.87     40.46 o 
  -4   8   3      500.36      597.11     14.37 o 
  -3   8   3        0.00       -2.57      3.26 o 
  -2   8   3     1481.85     1362.63     24.89 o 
  -1   8   3     1921.81     2012.11     30.27 o 
   0   8   3     1294.94     1121.77     20.39 o 
   1   8   3     1852.13     1792.62     30.30 o 
   2   8   3     3243.66     3170.35     50.62 o 
   3   8   3      757.68      904.83     18.27 o 
   4   8   3     1459.86     1441.89     26.88 o 
   5   8   3      932.68      845.29     18.92 o 
   6   8   3     1204.09     1204.81     25.33 o 
   7   8   3      152.05      121.03     16.63 o 
   8   8   3       21.13       14.47      8.36 o 
   9   8   3      485.32      465.20     22.67 o 
  10   8   3      191.24      182.55     33.06 o 
  11   8   3       17.40       35.25     27.47 o 
  12   8   3      108.20       92.94     26.97 o 
 -12   9   3        3.39      -19.60     17.18 o 
 -11   9   3      392.79      433.04     39.71 o 
 -10   9   3      218.49      202.49     30.77 o 
  -9   9   3      819.88      847.83     29.38 o 
  -8   9   3      633.73      690.86     25.19 o 
  -7   9   3      813.69      790.79     25.51 o 
  -6   9   3      992.35      882.98     26.08 o 
  -5   9   3     6245.34     6453.65    116.15 o 
  -4   9   3      225.54      151.17     12.47 o 
  -3   9   3      335.34      442.86     14.02 o 
  -2   9   3     6747.69     6945.64    105.79 o 
  -1   9   3     1997.39     1984.89     30.40 o 
   0   9   3     3349.63     3538.69     51.01 o 
   1   9   3     4631.01     5041.58     77.66 o 
   2   9   3     4709.21     5309.89     82.01 o 
   3   9   3     1804.50     1869.52     32.82 o 
   4   9   3      409.86      296.20     10.12 o 
   5   9   3      185.73      159.03     21.47 o 
   6   9   3      246.73      238.52     10.83 o 
   7   9   3     1840.63     1848.14     40.88 o 
   8   9   3      240.94      238.94     24.73 o 
   9   9   3      155.06      128.93     19.21 o 
  10   9   3       18.48       -5.35     25.28 o 
  11   9   3      171.46      197.37     41.08 o 
 -12  10   3       48.55       13.34     19.19 o 
 -11  10   3      186.63      184.54     18.74 o 
 -10  10   3      320.42      334.35     27.93 o 
  -9  10   3      587.31      586.94     25.57 o 
  -8  10   3       54.16       37.72     10.66 o 
  -7  10   3      144.61      118.97     18.38 o 
  -6  10   3     2277.32     2466.63     53.27 o 
  -5  10   3     2125.67     2154.48     46.70 o 
  -4  10   3     4989.31     5276.23     87.76 o 
  -3  10   3       11.51        7.59      4.13 o 
  -2  10   3      587.87      647.33     15.37 o 
  -1  10   3     5461.21     5650.24     79.00 o 
   0  10   3     1740.62     1966.68     30.73 o 
   1  10   3      354.12      319.16      9.52 o 
   2  10   3     1387.90     1461.20     26.79 o 
   3  10   3     4459.08     4547.07     71.96 o 
   4  10   3       34.66       31.65      5.03 o 
   5  10   3      400.20      331.12     12.82 o 
   6  10   3        8.66       -2.52      5.50 o 
   7  10   3     1374.61     1392.74     43.03 o 
   8  10   3      450.06      412.56     22.10 o 
   9  10   3      465.18      423.63     28.46 o 
  10  10   3       57.34       28.20     26.49 o 
  11  10   3       93.65      113.20     51.29 o 
 -11  11   3       64.14       55.59     15.61 o 
 -10  11   3      379.33      390.22     33.55 o 
  -9  11   3       96.59       79.17     13.13 o 
  -8  11   3      495.10      533.04     23.62 o 
  -7  11   3       15.25        4.63      8.85 o 
  -6  11   3      124.52       78.94     15.28 o 
  -5  11   3       57.35       47.36      8.40 o 
  -4  11   3     6157.28     6271.93    135.56 o 
  -3  11   3      161.28      141.85     10.20 o 
  -2  11   3      502.07      405.55     12.06 o 
  -1  11   3     4407.22     4934.69     70.15 o 
   0  11   3     6315.40     6504.00     90.95 o 
   1  11   3        4.63        7.72      4.39 o 
   2  11   3     1402.20     1388.08     26.14 o 
   3  11   3       25.49       22.48      4.79 o 
   4  11   3     2079.97     2172.15     40.61 o 
   5  11   3       13.57        7.48      5.33 o 
   6  11   3      127.43       97.54      8.16 o 
   7  11   3       33.19        4.69      9.89 o 
   8  11   3      596.66      595.32     29.78 o 
   9  11   3        6.49        6.88     23.70 o 
  10  11   3       11.00       20.20     18.95 o 
  11  11   3        7.13      -21.44     26.13 o 
 -11  12   3       15.42       -3.19     15.09 o 
 -10  12   3        8.49       -8.17     12.44 o 
  -9  12   3      175.72      174.67     17.36 o 
  -8  12   3      451.05      458.75     22.69 o 
  -7  12   3      258.20      191.14     15.46 o 
  -6  12   3      828.21      778.27     25.54 o 
  -5  12   3     2100.55     2048.43     46.09 o 
  -4  12   3     1303.33     1186.59     27.07 o 
  -3  12   3     1476.76     1327.89     26.90 o 
  -2  12   3      298.81      272.64     11.11 o 
  -1  12   3     1283.56     1178.29     20.91 o 
   0  12   3     2228.39     2130.00     33.94 o 
   1  12   3      614.35      625.53     21.03 o 
   2  12   3        9.00        7.97      4.21 o 
   3  12   3      712.40      707.39     15.71 o 
   4  12   3      536.77      482.27     16.29 o 
   5  12   3      951.30      944.13     21.70 o 
   6  12   3      217.54      218.96     13.40 o 
   7  12   3      117.36      139.14     27.59 o 
   8  12   3       57.57       46.68     13.52 o 
   9  12   3      450.10      477.18     34.71 o 
  10  12   3       11.38      -12.47     19.06 o 
  11  12   3      245.82      312.76     46.43 o 
 -11  13   3      487.03      555.83     34.14 o 
 -10  13   3       85.91      103.39     15.74 o 
  -9  13   3       82.32       31.10     12.73 o 
  -8  13   3      172.94      162.49     26.59 o 
  -7  13   3      656.64      691.31     36.80 o 
  -6  13   3      116.49       84.46     11.46 o 
  -5  13   3     2718.22     2810.38     59.19 o 
  -4  13   3      227.38      171.51     12.20 o 
  -3  13   3     2094.52     2036.93     41.59 o 
  -2  13   3      781.76      740.90     18.27 o 
  -1  13   3     1047.98      958.66     22.29 o 
   0  13   3     1476.33     1525.23     26.40 o 
   1  13   3     3172.14     3173.90     48.79 o 
   2  13   3      327.75      317.59     10.52 o 
   3  13   3      532.75      538.55     22.12 o 
   4  13   3      253.58      203.04     11.12 o 
   5  13   3     1408.91     1353.67     30.13 o 
   6  13   3      155.43      130.82     12.29 o 
   7  13   3      162.43      160.35     17.54 o 
   8  13   3        0.39        1.59     11.69 o 
   9  13   3      304.32      329.64     23.59 o 
  10  13   3       94.92       52.11     31.23 o 
 -11  14   3       34.89        0.11     20.77 o 
 -10  14   3       33.19       -2.01     13.80 o 
  -9  14   3       42.78       27.57     13.70 o 
  -8  14   3     1027.09     1133.94     35.60 o 
  -7  14   3      230.67      236.96     21.16 o 
  -6  14   3     3077.24     3185.47     67.48 o 
  -5  14   3       99.30       85.21     11.19 o 
  -4  14   3     1727.04     1781.44     41.62 o 
  -3  14   3       19.27       19.73      6.11 o 
  -2  14   3     1484.84     1340.90     27.88 o 
  -1  14   3        1.86       -4.04      5.26 o 
   0  14   3     1040.14      994.43     22.42 o 
   1  14   3     2482.55     2527.02     40.52 o 
   2  14   3       42.71       22.55      5.46 o 
   3  14   3       11.08        1.71      5.78 o 
   4  14   3       76.17       55.56      8.00 o 
   5  14   3       17.58        1.21      7.15 o 
   6  14   3      215.28      158.18     17.77 o 
   7  14   3      416.05      339.14     19.39 o 
   8  14   3      217.97      246.44     18.07 o 
   9  14   3        1.23      -13.85     12.99 o 
  10  14   3      194.56      199.71     29.12 o 
 -10  15   3       75.93       60.72     16.09 o 
  -9  15   3        3.85      -11.51     12.66 o 
  -8  15   3       95.39      120.66     15.68 o 
  -7  15   3      145.00      138.19     14.70 o 
  -6  15   3     1178.27     1181.81     34.47 o 
  -5  15   3        6.80        8.55      8.79 o 
  -4  15   3        7.42        4.03      7.79 o 
  -3  15   3        2.46       -5.79      5.95 o 
  -2  15   3     4838.18     5110.03     86.48 o 
  -1  15   3     1313.35     1332.12     28.22 o 
   0  15   3     1067.24      991.51     22.89 o 
   1  15   3       14.02        3.36      5.36 o 
   2  15   3       73.57       78.85      8.02 o 
   3  15   3      875.69      805.67     21.05 o 
   4  15   3        7.33        6.09      7.11 o 
   5  15   3       29.62       24.64      8.28 o 
   6  15   3      741.19      728.63     26.02 o 
   7  15   3      196.96      168.36     15.41 o 
   8  15   3       25.58       18.57     12.48 o 
   9  15   3       93.23       61.37     22.68 o 
  10  15   3      344.02      377.16     73.53 o 
 -10  16   3       26.28       36.81     16.89 o 
  -9  16   3      131.30      143.67     17.94 o 
  -8  16   3     2567.93     2514.93     60.74 o 
  -7  16   3      569.77      607.50     26.79 o 
  -6  16   3      131.86       90.71     12.92 o 
  -5  16   3      276.93      274.86     17.51 o 
  -4  16   3      500.16      480.07     30.98 o 
  -3  16   3     1921.65     1979.46     45.54 o 
  -2  16   3       23.63       16.66      7.05 o 
  -1  16   3     4264.59     4528.04     75.34 o 
   0  16   3       87.41       78.27     10.35 o 
   1  16   3       13.42        0.86      6.94 o 
   2  16   3      214.34      196.73     11.43 o 
   3  16   3      122.00      106.91      9.96 o 
   4  16   3        6.46       -8.27      7.51 o 
   5  16   3     1169.90     1186.92     33.25 o 
   6  16   3       92.24       80.78     17.16 o 
   7  16   3      497.83      545.57     40.10 o 
   8  16   3       85.90       73.03     14.80 o 
   9  16   3      940.23     1178.85     57.29 o 
  -9  17   3       64.08       86.65     17.35 o 
  -8  17   3      753.44      767.44     31.92 o 
  -7  17   3     1323.53     1227.30     42.87 o 
  -6  17   3      569.58      583.97     30.70 o 
  -5  17   3      612.57      608.90     24.57 o 
  -4  17   3      745.00      742.26     25.36 o 
  -3  17   3        8.52       10.99      9.14 o 
  -2  17   3       97.04       59.50      8.63 o 
  -1  17   3       13.65       15.99      7.14 o 
   0  17   3     1261.02     1268.84     31.80 o 
   1  17   3       19.71        7.15     10.42 o 
   2  17   3       93.27       84.54     10.14 o 
   3  17   3      205.00      177.34     17.83 o 
   4  17   3      139.47      119.54     12.84 o 
   5  17   3       14.74       14.70     11.05 o 
   6  17   3      101.57       74.45     12.76 o 
   7  17   3       22.16       -0.11     11.64 o 
   8  17   3      504.61      525.47     26.61 o 
   9  17   3       36.39       21.67     23.63 o 
  -9  18   3       12.44       -8.10     16.14 o 
  -8  18   3      623.46      578.21     39.05 o 
  -7  18   3       78.88       84.94     15.51 o 
  -6  18   3       17.43        9.98     11.28 o 
  -5  18   3      415.42      459.81     22.64 o 
  -4  18   3     1223.81     1225.07     38.95 o 
  -3  18   3        5.56       -3.82      8.90 o 
  -2  18   3     1156.84     1168.79     28.14 o 
  -1  18   3       43.32       27.52      8.97 o 
   0  18   3      766.90      772.08     25.23 o 
   1  18   3      329.32      285.41     15.80 o 
   2  18   3      257.80      241.35     24.45 o 
   3  18   3        2.29        2.20      8.66 o 
   4  18   3      572.83      549.03     20.24 o 
   5  18   3        2.08      -12.58      9.76 o 
   6  18   3       66.14       52.03     12.70 o 
   7  18   3      621.86      700.11     51.61 o 
   8  18   3       48.42       56.42     17.33 o 
  -8  19   3       70.54       49.78     16.19 o 
  -7  19   3       40.35       46.43     14.22 o 
  -6  19   3      209.85      185.22     18.07 o 
  -5  19   3      267.71      262.20     19.14 o 
  -4  19   3      249.58      200.39     16.26 o 
  -3  19   3     1466.62     1521.45     79.29 o 
  -2  19   3        7.66        1.07     10.56 o 
  -1  19   3       24.03        5.05      8.36 o 
   0  19   3       79.18       58.46     10.91 o 
   1  19   3      472.69      467.74     21.05 o 
   2  19   3      301.79      274.93     16.79 o 
   3  19   3      199.97      151.79     19.02 o 
   4  19   3       18.10       -1.92     12.30 o 
   5  19   3      527.33      557.10     29.56 o 
   6  19   3       16.61       12.63     12.10 o 
   7  19   3       10.40       14.49     14.13 o 
   8  19   3       61.87       64.76     18.09 o 
  -8  20   3       99.01       88.11     19.02 o 
  -7  20   3       54.57        4.98     14.57 o 
  -6  20   3        4.35       -1.77     12.41 o 
  -5  20   3      249.01      255.06     19.37 o 
  -4  20   3       92.86       70.42     13.60 o 
  -3  20   3      996.99     1039.45     37.22 o 
  -2  20   3       64.94       52.41     12.84 o 
  -1  20   3       22.50        7.85     10.11 o 
   0  20   3      332.09      284.34     29.17 o 
   1  20   3       28.89       28.04     10.17 o 
   2  20   3      172.52      148.16     14.34 o 
   3  20   3       43.36       17.33     10.92 o 
   4  20   3      592.01      667.17     31.54 o 
   5  20   3       36.64       43.80     14.97 o 
   6  20   3       74.71       65.06     24.77 o 
   7  20   3      830.25      942.67     61.31 o 
  -7  21   3       60.26       57.31     16.43 o 
  -6  21   3      349.58      378.30     24.37 o 
  -5  21   3       42.09       15.65     14.75 o 
  -4  21   3      448.79      462.60     27.51 o 
  -3  21   3       62.22       56.41     14.70 o 
  -2  21   3       25.22       27.55     12.85 o 
  -1  21   3       59.00       32.95     13.13 o 
   0  21   3       39.20       19.67     12.49 o 
   1  21   3      347.03      295.41     18.95 o 
   2  21   3      984.06     1007.12     49.22 o 
   3  21   3        3.21        7.04     15.87 o 
   4  21   3       44.75       48.02     16.43 o 
   5  21   3        0.13      -23.33     14.20 o 
   6  21   3      136.38      108.77     20.47 o 
   7  21   3       66.07       53.52     21.72 o 
  -6  22   3      141.87      148.87     21.57 o 
  -5  22   3      466.58      412.61     28.24 o 
  -4  22   3       53.17       59.16     16.72 o 
  -3  22   3      365.03      382.04     26.01 o 
  -2  22   3       73.84       76.28     15.57 o 
  -1  22   3      122.47      106.31     17.73 o 
   0  22   3        2.23        1.09     11.17 o 
   1  22   3     1183.14     1189.39     34.94 o 
   2  22   3       47.15       27.53     12.16 o 
   3  22   3      210.82      210.13     26.90 o 
   4  22   3       30.75       11.95     15.78 o 
   5  22   3        7.07       36.07     17.29 o 
   6  22   3       64.13       60.13     19.24 o 
  -5  23   3       60.46       43.66     18.77 o 
  -4  23   3      182.80      180.80     21.99 o 
  -3  23   3       86.35       70.93     16.79 o 
  -2  23   3      141.91      128.03     20.07 o 
  -1  23   3      671.31      784.14     35.13 o 
   0  23   3      707.55      762.00     34.27 o 
   1  23   3       13.77       15.91     12.08 o 
   2  23   3       88.05       55.26     17.95 o 
   3  23   3      226.47      212.14     28.75 o 
   4  23   3      163.57      160.20     28.64 o 
   5  23   3       73.17       39.42     27.66 o 
  -4  24   3       90.44       73.14     19.55 o 
  -3  24   3      216.37      198.47     22.54 o 
  -2  24   3      154.06      168.09     21.00 o 
  -1  24   3      330.69      362.97     48.11 o 
   0  24   3       10.80       12.75     14.63 o 
   1  24   3       13.34      -21.90     12.85 o 
   2  24   3       59.97       37.02     16.69 o 
   3  24   3       14.53      -16.07     15.81 o 
   4  24   3        6.43       -3.40     18.37 o 
  -3  25   3       99.09       71.39     27.71 o 
  -2  25   3       10.24        5.82     16.99 o 
  -1  25   3      595.48      620.45     34.61 o 
   0  25   3        8.51       -0.18     16.69 o 
   1  25   3      195.29      169.26     27.19 o 
   2  25   3        4.86        1.50     17.14 o 
 -12   0   4       17.14       -3.77     19.20 o 
 -10   0   4       88.90       45.17     16.91 o 
  -8   0   4     1347.91     1336.06     49.94 o 
  -6   0   4      417.88      355.49     15.33 o 
  -4   0   4     4576.58     4886.16     97.67 o 
  -2   0   4     4884.56     5370.40    104.10 o 
   0   0   4     1863.25     1991.34     40.37 o 
   2   0   4      874.30      833.64     26.98 o 
   4   0   4      508.56      440.93     16.82 o 
   6   0   4     3752.14     4050.19    105.06 o 
   8   0   4      541.02      532.81     42.29 o 
  10   0   4      650.33      673.06     53.72 o 
  12   0   4      120.23      141.47     32.57 o 
 -13   1   4       11.49      -11.27     16.00 o 
 -12   1   4        2.10      -10.72     13.96 o 
 -11   1   4      155.03      106.18     15.96 o 
 -10   1   4     2395.85     2502.68     64.73 o 
  -9   1   4      426.02      385.60     22.16 o 
  -8   1   4      219.27      170.63     15.67 o 
  -7   1   4     2421.30     2382.88     39.18 o 
  -6   1   4     4487.31     4596.55     67.43 o 
  -5   1   4     2174.25     2400.64     37.20 o 
  -4   1   4        6.84        6.31      2.72 o 
  -3   1   4     4022.33     3967.00     52.20 o 
  -2   1   4     5782.51     6108.30     83.16 o 
  -1   1   4      391.23      377.86      7.45 o 
   0   1   4     3544.06     4010.11     55.01 o 
   1   1   4     2244.53     2362.40     33.55 o 
   2   1   4     5853.29     5864.32     98.08 o 
   3   1   4       34.96       20.31      3.02 o 
   4   1   4     6100.36     6617.25    112.94 o 
   5   1   4        1.31       -1.11      4.06 o 
   6   1   4     2021.60     1924.31     39.52 o 
   7   1   4      155.81      159.56     10.49 o 
   8   1   4      507.19      472.47     37.31 o 
   9   1   4        1.69       -3.04     10.66 o 
  10   1   4       97.75       79.58     18.96 o 
  11   1   4       89.86       75.51     19.94 o 
  12   1   4       93.98       78.90     23.11 o 
 -13   2   4      289.26      338.69     28.61 o 
 -12   2   4       11.19       -6.89     13.80 o 
 -11   2   4        6.04       -8.24     11.22 o 
 -10   2   4      106.43       84.94     13.47 o 
  -9   2   4       12.12       -4.20      8.03 o 
  -8   2   4     1505.15     1647.34     34.92 o 
  -7   2   4     1180.31     1128.51     22.33 o 
  -6   2   4        1.50       -2.62      3.90 o 
  -5   2   4     2557.88     2552.83     39.32 o 
  -4   2   4     2092.29     2368.06     35.77 o 
  -3   2   4      159.13      192.01      9.51 o 
  -2   2   4       23.17       17.60      3.08 o 
  -1   2   4    14722.33    15629.81    207.55 o 
   0   2   4       50.58       52.26      3.38 o 
   1   2   4    10972.55    11218.35    164.56 o 
   2   2   4      203.30      179.01      6.06 o 
   3   2   4       25.37       30.81      3.17 o 
   4   2   4     2142.37     2305.32     43.01 o 
   6   2   4       20.91       11.42      5.50 o 
   7   2   4     3563.83     3409.11     65.32 o 
   8   2   4       26.82        4.70     11.77 o 
   9   2   4      719.19      709.37     34.58 o 
  10   2   4      246.88      262.08     24.47 o 
  11   2   4       18.28        9.56     16.33 o 
  12   2   4        0.25      -10.50     22.61 o 
 -12   3   4     1428.60     1590.07     53.98 o 
 -11   3   4       47.68       39.56     12.54 o 
 -10   3   4       64.78       38.46     10.64 o 
  -9   3   4        3.58        2.30      7.76 o 
  -8   3   4     4697.92     4954.98     83.49 o 
  -7   3   4       77.46       62.72      7.63 o 
  -6   3   4     1316.82     1226.72     22.34 o 
  -5   3   4     3137.90     3575.28     52.77 o 
  -4   3   4     7775.73     7739.90    118.14 o 
  -3   3   4     7735.97     8121.07    122.26 o 
  -2   3   4     1603.65     1578.49     26.81 o 
  -1   3   4      309.98      265.54      6.75 o 
   0   3   4    32844.18    33437.30    485.05 o 
   1   3   4      362.70      337.93      7.75 o 
   2   3   4     2378.42     2694.95     42.27 o 
   3   3   4       79.61       57.82      5.16 o 
   4   3   4     8277.42     8272.00    124.86 o 
   5   3   4       62.15       47.09      8.88 o 
   6   3   4      151.75      133.97     12.30 o 
   7   3   4      114.00       93.58     15.82 o 
   8   3   4      795.96      787.69     26.96 o 
   9   3   4      191.84      148.92     19.69 o 
  10   3   4      355.51      381.52     29.32 o 
  11   3   4        5.29      -14.17     13.28 o 
  12   3   4      363.27      388.08     33.99 o 
 -12   4   4      267.32      220.96     23.55 o 
 -11   4   4      398.48      446.22     28.19 o 
 -10   4   4       40.24       21.65     11.68 o 
  -9   4   4     2097.21     2190.78    100.09 o 
  -8   4   4       19.21       10.10      7.31 o 
  -7   4   4      586.44      548.52     16.93 o 
  -6   4   4       26.81       18.10      5.53 o 
  -5   4   4      397.16      322.71     11.26 o 
  -4   4   4     3306.33     3310.48     54.41 o 
  -3   4   4      912.81      794.44     19.01 o 
  -2   4   4       30.51       41.27      3.86 o 
  -1   4   4     2587.81     2492.23     39.43 o 
   0   4   4     4537.12     4705.70     71.05 o 
   1   4   4     6387.31     7093.45    105.58 o 
   2   4   4     2084.41     2196.77     32.92 o 
   3   4   4    23493.94    25336.21    369.77 o 
   4   4   4     2711.82     2894.83     47.26 o 
   5   4   4     4173.77     4201.94     78.10 o 
   6   4   4      205.22      167.83     16.17 o 
   7   4   4       63.57       54.11      7.64 o 
   8   4   4      261.63      235.31     14.74 o 
   9   4   4       12.71        8.67     13.60 o 
  10   4   4       28.91       12.21     15.54 o 
  11   4   4      924.84      935.28     44.43 o 
  12   4   4      116.32      147.57     25.40 o 
 -12   5   4       95.81       82.24     19.12 o 
 -11   5   4      912.08      965.66     39.83 o 
 -10   5   4      269.29      222.44     17.37 o 
  -9   5   4       12.84        4.94      8.06 o 
  -8   5   4       28.40       17.41      7.83 o 
  -7   5   4        6.61        3.78      6.01 o 
  -6   5   4      279.50      223.27     10.69 o 
  -5   5   4     1403.66     1276.93     26.03 o 
  -4   5   4        9.87       12.80      3.91 o 
  -3   5   4     1184.37     1172.64     22.18 o 
  -2   5   4     2554.40     2439.86     47.41 o 
  -1   5   4      177.61      180.11      5.79 o 
   0   5   4      438.99      438.70      9.67 o 
   1   5   4      373.98      417.40      9.32 o 
   2   5   4     3204.83     3444.32     53.73 o 
   3   5   4     1170.35     1199.04     21.91 o 
   4   5   4     3071.05     3318.39     53.66 o 
   5   5   4      800.79      801.61     17.79 o 
   6   5   4        0.65        0.11      5.34 o 
   7   5   4       99.65       89.90     11.75 o 
   8   5   4      141.60      110.37     10.58 o 
   9   5   4      414.77      416.45     27.74 o 
  10   5   4       66.49       65.40     18.37 o 
  11   5   4       13.36       -6.81     16.98 o 
  12   5   4       38.72       20.48     21.63 o 
 -12   6   4        9.70        2.46     14.08 o 
 -11   6   4       44.77       15.27     15.86 o 
 -10   6   4      827.26      839.74     29.67 o 
  -9   6   4       55.86       38.99     13.37 o 
  -8   6   4      517.71      498.88     18.06 o 
  -7   6   4       64.57       49.81      7.54 o 
  -6   6   4      142.17       97.24     12.23 o 
  -5   6   4     1585.22     1525.38     29.90 o 
  -4   6   4     1168.42      973.81     20.45 o 
  -3   6   4     7590.57     8058.82    122.23 o 
  -2   6   4      208.95      278.61     13.53 o 
  -1   6   4      338.92      355.20      8.58 o 
   0   6   4      459.87      364.66      8.74 o 
   1   6   4      242.35      188.53      6.19 o 
   2   6   4     5498.90     6070.76     91.99 o 
   3   6   4        7.77        4.46      3.21 o 
   4   6   4      722.88      637.77     14.68 o 
   5   6   4      377.53      351.17     15.44 o 
   6   6   4      311.11      278.58     18.62 o 
   7   6   4      181.91      151.33     14.95 o 
   8   6   4      211.26      196.79     12.74 o 
   9   6   4       48.92       34.24     14.09 o 
  10   6   4       19.19       17.89     15.41 o 
  11   6   4       91.65       86.14     34.03 o 
  12   6   4      205.23      158.00     39.38 o 
 -12   7   4       71.29       51.57     19.72 o 
 -11   7   4      526.11      565.24     32.83 o 
 -10   7   4      473.68      492.17     23.78 o 
  -9   7   4      302.18      308.63     18.60 o 
  -8   7   4       18.59       29.16      8.11 o 
  -7   7   4       11.30       14.21      7.33 o 
  -6   7   4      939.09      864.20     21.13 o 
  -5   7   4      279.54      234.09     12.77 o 
  -4   7   4     1331.53     1141.53     23.08 o 
  -3   7   4     1264.20     1497.94     27.31 o 
  -2   7   4     2797.93     2569.49     42.31 o 
  -1   7   4       10.82        7.89      2.95 o 
   0   7   4     6249.89     7046.52    105.83 o 
   1   7   4        1.12        0.73      2.59 o 
   2   7   4     7489.04     7322.58    110.43 o 
   3   7   4      575.85      584.21     18.31 o 
   4   7   4     1125.30      909.92     22.33 o 
   5   7   4       84.77       66.11      6.10 o 
   6   7   4      994.67      945.87     38.21 o 
   7   7   4       48.20       30.08      7.58 o 
   8   7   4       25.24       20.38      8.30 o 
   9   7   4      373.79      332.57     25.86 o 
  10   7   4     1992.62     2097.24     70.07 o 
  11   7   4        1.42        7.05     26.98 o 
  12   7   4        3.82      -59.31     29.65 o 
 -12   8   4       14.54       21.21     18.37 o 
 -11   8   4      375.00      409.69     37.96 o 
 -10   8   4       81.28       82.42     13.82 o 
  -9   8   4     2359.37     2560.71     58.49 o 
  -8   8   4        3.93       -0.28      8.72 o 
  -7   8   4     2833.27     2954.50    119.39 o 
  -6   8   4      118.57       81.06      8.71 o 
  -5   8   4     3735.43     3651.74     61.33 o 
  -4   8   4       45.74       27.84      5.68 o 
  -3   8   4     9811.10     9594.68    144.10 o 
  -2   8   4       46.20       46.06      4.68 o 
  -1   8   4       27.33       17.65      2.99 o 
   0   8   4     1888.86     1868.32     31.53 o 
   1   8   4     8503.43     9109.19    136.19 o 
   2   8   4       74.60       40.11      4.29 o 
   3   8   4     1074.78      923.53     18.78 o 
   4   8   4       99.81      108.88     10.04 o 
   5   8   4     2749.29     2746.83     47.17 o 
   6   8   4       20.24       13.51      5.69 o 
   7   8   4       15.85       -1.98      6.77 o 
   8   8   4       22.69       -6.65      7.83 o 
   9   8   4     1039.65     1052.96     60.77 o 
  10   8   4       45.80       16.53     23.58 o 
  11   8   4       55.31       80.94     33.79 o 
 -12   9   4      311.26      326.42     31.68 o 
 -11   9   4      178.25      152.19     22.13 o 
 -10   9   4      273.64      286.10     28.24 o 
  -9   9   4       16.57       -2.68      9.95 o 
  -8   9   4     1151.60     1166.64     33.46 o 
  -7   9   4      738.43      674.21     23.71 o 
  -6   9   4       12.24       -1.81      7.38 o 
  -5   9   4      318.54      257.69     13.71 o 
  -4   9   4     1351.92     1262.84     30.05 o 
  -3   9   4      538.18      448.36     14.13 o 
  -2   9   4       15.25       17.10      4.14 o 
  -1   9   4     2308.50     2331.08     35.16 o 
   0   9   4     8534.65     8687.04    130.49 o 
   1   9   4      153.85      160.62      6.90 o 
   2   9   4    11161.82    11988.09    178.40 o 
   3   9   4     1845.23     1797.32     31.98 o 
   4   9   4     2007.22     1888.72     38.39 o 
   5   9   4        5.01       -2.08      4.71 o 
   6   9   4      841.80      783.10     19.33 o 
   7   9   4      134.11      114.95     10.52 o 
   8   9   4     2413.92     2603.72     54.66 o 
   9   9   4        1.02       23.58     25.04 o 
  10   9   4        5.43      -22.12     23.82 o 
  11   9   4      173.36      142.20     39.13 o 
 -12  10   4       33.56       12.46     19.59 o 
 -11  10   4       22.03        8.67     13.87 o 
 -10  10   4      217.32      155.59     17.08 o 
  -9  10   4      126.25       88.51     13.42 o 
  -8  10   4      745.61      758.51     27.32 o 
  -7  10   4      196.72      158.09     16.45 o 
  -6  10   4      755.92      723.46     23.76 o 
  -5  10   4     2292.57     2368.29     50.22 o 
  -4  10   4        4.72       11.64      6.30 o 
  -3  10   4      217.79      172.05     11.53 o 
  -2  10   4       10.38        7.77      4.21 o 
  -1  10   4       22.11       22.49      3.34 o 
   0  10   4      132.33      130.20      6.79 o 
   1  10   4     8939.40     9636.22    144.72 o 
   2  10   4      624.23      667.89     17.17 o 
   3  10   4      359.05      331.30     10.72 o 
   4  10   4       26.25       19.60      4.86 o 
   5  10   4      139.48      119.61     10.72 o 
   6  10   4      243.53      232.21     25.70 o 
   7  10   4     1905.70     1962.60     42.91 o 
   8  10   4       39.02       56.30     14.40 o 
   9  10   4      200.22      150.70     32.09 o 
  10  10   4      363.76      322.80     43.51 o 
  11  10   4        8.58      -10.70     28.93 o 
 -11  11   4       75.86       75.14     22.31 o 
 -10  11   4      115.28      130.04     16.61 o 
  -9  11   4      146.22      109.06     14.74 o 
  -8  11   4       58.76       33.98     10.83 o 
  -7  11   4      209.91      169.10     14.07 o 
  -6  11   4       13.55        4.76      8.15 o 
  -5  11   4        4.40       -0.47      7.41 o 
  -4  11   4       89.01       58.19      8.44 o 
  -3  11   4       81.98       59.38      6.06 o 
  -2  11   4       16.97       16.82      4.89 o 
  -1  11   4      699.42      593.74     14.95 o 
   0  11   4     4689.73     5231.78     74.41 o 
   1  11   4     4763.43     5013.70     78.58 o 
   2  11   4      838.20      837.92     18.23 o 
   3  11   4      467.50      447.03     12.68 o 
   4  11   4      377.48      350.07     18.64 o 
   5  11   4      552.15      538.87     15.53 o 
   6  11   4       55.27       48.30      7.29 o 
   7  11   4      475.50      440.04     20.10 o 
   8  11   4        0.47        6.48     12.86 o 
   9  11   4       50.05       48.61     26.25 o 
  10  11   4       80.37       77.05     30.38 o 
  11  11   4       33.07        3.47     22.06 o 
 -11  12   4      320.98      360.36     24.24 o 
 -10  12   4       57.93       43.06     14.15 o 
  -9  12   4      262.48      240.39     17.64 o 
  -8  12   4        2.59      -10.58      9.37 o 
  -7  12   4     1066.34     1086.40     32.44 o 
  -6  12   4       95.21       63.10     10.63 o 
  -5  12   4      903.79      901.10     26.55 o 
  -4  12   4        1.38       -3.61      6.84 o 
  -3  12   4      634.13      596.49     25.35 o 
  -2  12   4       51.49       36.45      5.76 o 
  -1  12   4     2543.43     2303.94     40.71 o 
   0  12   4      400.96      308.25     11.00 o 
   1  12   4      714.66      612.82     15.35 o 
   2  12   4      101.05       77.56      6.34 o 
   3  12   4      819.02      783.77     18.20 o 
   4  12   4      412.68      401.46     18.08 o 
   5  12   4       56.83       29.83      7.16 o 
   6  12   4      386.26      324.20     31.26 o 
   7  12   4     2149.05     2045.11     56.01 o 
   8  12   4        1.18      -11.09     12.36 o 
   9  12   4        4.69        8.26     25.77 o 
  10  12   4        1.99      -17.43     19.32 o 
  11  12   4       53.54       31.90     23.63 o 
 -11  13   4        4.23      -16.94     15.53 o 
 -10  13   4      556.72      628.89     29.55 o 
  -9  13   4      115.83      108.16     15.42 o 
  -8  13   4      271.31      298.75     21.72 o 
  -7  13   4       48.81       36.57     11.79 o 
  -6  13   4      978.84     1018.96     30.43 o 
  -5  13   4       77.18       44.88      8.90 o 
  -4  13   4       25.40       39.70      8.60 o 
  -3  13   4      274.03      257.36     11.36 o 
  -2  13   4     3690.02     3666.76     61.33 o 
  -1  13   4      991.94     1050.46     22.93 o 
   0  13   4     7748.61     7884.14    110.10 o 
   1  13   4      101.63       92.44      6.48 o 
   2  13   4      964.47      911.14     18.77 o 
   3  13   4       13.95        5.13      5.11 o 
   4  13   4       23.53       17.44      5.69 o 
   5  13   4      116.18       93.11     10.63 o 
   6  13   4     3368.35     3634.93     71.89 o 
   7  13   4       44.19       47.33     12.22 o 
   8  13   4      147.81      128.14     18.16 o 
   9  13   4        5.24      -16.92     18.30 o 
  10  13   4      170.64      161.33     46.31 o 
 -10  14   4        3.12        3.91     14.10 o 
  -9  14   4       26.11       -5.62     12.82 o 
  -8  14   4        7.71        1.12     10.69 o 
  -7  14   4     2195.84     2348.42     55.15 o 
  -6  14   4       56.57       36.53     10.67 o 
  -5  14   4      264.50      244.93     16.52 o 
  -4  14   4       28.02       19.97      8.64 o 
  -3  14   4     2260.39     2281.26     46.16 o 
  -2  14   4      242.99      196.44     13.37 o 
  -1  14   4     3522.91     3547.79     83.50 o 
   0  14   4      407.79      454.32     14.16 o 
   1  14   4       77.32       42.19      5.79 o 
   2  14   4       25.32        8.97      5.24 o 
   3  14   4     1105.12     1073.57     21.82 o 
   4  14   4       62.56       37.06      8.08 o 
   5  14   4     2593.97     2672.36     50.55 o 
   6  14   4      148.11       96.55     17.02 o 
   7  14   4      574.57      613.45     24.74 o 
   8  14   4      102.62      101.60     15.65 o 
   9  14   4      193.34      226.18     28.66 o 
  10  14   4      114.83      146.99     27.37 o 
 -10  15   4       69.53       91.16     16.66 o 
  -9  15   4      165.46      162.29     17.76 o 
  -8  15   4       48.82       61.45     13.52 o 
  -7  15   4       55.16       31.54     11.74 o 
  -6  15   4      219.93      239.37     20.70 o 
  -5  15   4      105.74       61.90     15.85 o 
  -4  15   4     1147.40     1065.77     30.20 o 
  -3  15   4       52.12       29.93      8.47 o 
  -2  15   4     4133.65     4470.57     74.42 o 
  -1  15   4      971.62      979.23     23.05 o 
   0  15   4      132.35      104.71      8.66 o 
   1  15   4        3.10       -1.59      5.77 o 
   2  15   4      537.90      511.15     15.82 o 
   3  15   4      678.02      650.68     18.73 o 
   4  15   4     1174.94     1158.59     27.56 o 
   5  15   4      381.50      350.03     16.04 o 
   6  15   4      315.38      281.47     17.60 o 
   7  15   4      893.54      833.31     28.93 o 
   8  15   4      237.15      240.87     20.84 o 
   9  15   4       41.21       24.79     24.31 o 
  10  15   4     1111.08     1430.68     65.23 o 
 -10  16   4        1.92       -1.78     16.04 o 
  -9  16   4       34.30       12.27     14.08 o 
  -8  16   4      166.22      140.44     16.90 o 
  -7  16   4       16.91        0.65     11.32 o 
  -6  16   4      106.52       64.50     13.16 o 
  -5  16   4      143.91      117.34     13.17 o 
  -4  16   4       54.49       66.60     10.90 o 
  -3  16   4     1068.86     1050.13     30.17 o 
  -2  16   4      416.32      408.01     15.54 o 
  -1  16   4      240.88      252.67     12.32 o 
   0  16   4      305.24      286.57     18.06 o 
   2  16   4      239.97      198.57     12.96 o 
   3  16   4      768.12      716.24     20.46 o 
   4  16   4      180.48      127.38     10.96 o 
   5  16   4        3.83        1.58      8.49 o 
   6  16   4      142.62      142.52     16.97 o 
   7  16   4      157.86      118.73     14.53 o 
   8  16   4      153.91      115.83     17.73 o 
   9  16   4      209.92      236.56     31.95 o 
  -9  17   4       40.42       12.17     14.50 o 
  -8  17   4       37.09        3.56     12.73 o 
  -7  17   4      305.15      207.35     17.85 o 
  -6  17   4      310.85      341.24     22.74 o 
  -5  17   4      124.48       97.10     18.35 o 
  -4  17   4       17.19       10.50      9.62 o 
  -3  17   4     1639.97     1652.34     40.61 o 
  -2  17   4      620.16      623.69     19.10 o 
  -1  17   4      494.91      446.51     16.63 o 
   0  17   4      586.51      553.50     17.39 o 
   1  17   4      120.74      102.23     10.98 o 
   2  17   4      360.47      374.20     17.57 o 
   3  17   4      800.79      780.69     34.98 o 
   4  17   4      294.53      271.23     14.94 o 
   5  17   4       18.90        0.00     10.40 o 
   6  17   4       30.31       24.51     11.64 o 
   7  17   4       48.18       50.36     14.21 o 
   8  17   4       35.78       48.61     16.75 o 
   9  17   4        8.57       14.34     25.07 o 
  -9  18   4      355.00      371.87     26.04 o 
  -8  18   4      344.64      338.81     23.73 o 
  -7  18   4       80.36       79.27     14.69 o 
  -6  18   4       84.56       78.45     14.37 o 
  -5  18   4     1860.23     2093.73     51.17 o 
  -4  18   4        0.95       -5.71      9.93 o 
  -3  18   4     1462.27     1502.72     39.06 o 
  -2  18   4      100.62       89.45     11.82 o 
  -1  18   4      797.34      826.22     22.46 o 
   0  18   4       34.90       18.78      8.72 o 
   1  18   4      213.51      213.47     25.30 o 
   2  18   4       55.25       27.96      9.25 o 
   3  18   4      132.12      104.75     14.35 o 
   4  18   4        2.14        4.44      9.64 o 
   5  18   4      549.74      562.48     24.22 o 
   6  18   4        2.56       -8.75     11.60 o 
   7  18   4        6.46      -14.03     12.60 o 
   8  18   4       21.08      -24.25     21.41 o 
  -8  19   4       48.17       27.62     15.37 o 
  -7  19   4      167.88      169.40     18.12 o 
  -6  19   4      230.92      231.38     19.55 o 
  -5  19   4        9.73       -2.80     10.88 o 
  -4  19   4     1272.90     1239.94     35.90 o 
  -3  19   4       17.01       13.86     10.65 o 
  -2  19   4      589.33      593.23     23.34 o 
  -1  19   4      139.65      112.20     11.73 o 
   0  19   4       16.06        5.81      8.84 o 
   1  19   4       45.53       28.28     12.28 o 
   2  19   4      881.08      935.09     28.51 o 
   3  19   4       12.78       -1.72      9.78 o 
   4  19   4     1894.94     2052.35     58.00 o 
   5  19   4      186.93      176.31     19.54 o 
   6  19   4      685.35      732.48     34.02 o 
   7  19   4       12.32        1.32     22.43 o 
   8  19   4     1415.47     1622.25     68.38 o 
  -8  20   4        2.65       -9.15     15.26 o 
  -7  20   4      474.22      508.20     40.42 o 
  -6  20   4        5.88       -5.05     13.04 o 
  -5  20   4     1884.69     2038.43     51.92 o 
  -4  20   4      162.78      145.37     15.27 o 
  -3  20   4     1284.85     1341.54     43.56 o 
  -2  20   4       19.61       20.70     11.66 o 
  -1  20   4      759.13      788.02     41.14 o 
   0  20   4       19.65        6.77      9.35 o 
   1  20   4      955.42      993.41     30.08 o 
   2  20   4      113.06       62.43     12.02 o 
   3  20   4      411.15      450.21     23.16 o 
   4  20   4       44.73       30.55     14.26 o 
   5  20   4      134.73      147.73     18.60 o 
   6  20   4        2.70        5.98     15.81 o 
   7  20   4      801.28      921.79     47.91 o 
  -7  21   4        3.28       11.47     15.35 o 
  -6  21   4      252.66      240.87     21.43 o 
  -5  21   4      300.52      304.03     21.24 o 
  -4  21   4      513.81      501.72     35.35 o 
  -3  21   4       36.62       39.42     13.73 o 
  -2  21   4       26.14       15.75     13.01 o 
  -1  21   4       76.83       43.65     13.28 o 
   0  21   4      266.92      235.54     18.00 o 
   1  21   4      217.25      201.03     17.02 o 
   2  21   4       66.53       54.94     15.33 o 
   3  21   4       64.21       37.06     13.23 o 
   4  21   4       37.21       23.89     18.55 o 
   5  21   4       72.35       43.00     16.75 o 
   6  21   4      576.29      566.61     44.63 o 
  -6  22   4      284.42      257.17     30.88 o 
  -5  22   4       94.97      114.01     23.32 o 
  -4  22   4      104.60       50.17     16.59 o 
  -3  22   4      616.07      647.50     47.56 o 
  -2  22   4       13.31       10.70     14.17 o 
  -1  22   4       79.95       52.67     15.33 o 
   0  22   4       26.93       14.69     16.47 o 
   1  22   4       45.18       26.13     12.36 o 
   2  22   4      165.93      190.54     26.17 o 
   3  22   4      261.38      230.15     33.22 o 
   4  22   4       54.69       41.04     16.80 o 
   5  22   4      234.23      207.28     32.04 o 
   6  22   4        6.06       -9.32     17.10 o 
  -5  23   4      291.59      264.87     33.67 o 
  -4  23   4      386.26      458.80     54.17 o 
  -3  23   4       28.31       38.00     15.98 o 
  -2  23   4       32.64       27.79     18.47 o 
  -1  23   4      247.48      241.50     22.02 o 
   0  23   4       31.96       20.27     15.23 o 
   1  23   4       21.04       18.97     13.11 o 
   2  23   4      159.44      132.40     16.01 o 
   3  23   4       37.69       51.05     17.03 o 
   4  23   4       59.94       74.90     19.13 o 
   5  23   4        1.90      -15.72     18.41 o 
  -4  24   4       78.96       92.00     19.84 o 
  -3  24   4      372.51      431.89     48.94 o 
  -2  24   4       65.43       34.32     17.12 o 
  -1  24   4      249.65      268.75     23.70 o 
   0  24   4        5.37       -5.22     14.85 o 
   1  24   4      686.14      836.95     37.48 o 
   2  24   4        0.09        0.28     15.80 o 
   3  24   4      358.62      368.99     33.28 o 
  -2  25   4       93.66       67.61     19.75 o 
  -1  25   4       10.93      -22.22     16.15 o 
   0  25   4      529.44      550.83     32.21 o 
   1  25   4       19.90        1.28     18.26 o 
   2  25   4      178.00      160.29     22.87 o 
 -11   0   5     1001.09      979.81     47.89 o 
  -9   0   5     1196.60     1293.07     51.27 o 
  -7   0   5      214.75      162.68     12.27 o 
  -5   0   5     5623.81     5621.97    155.09 o 
  -3   0   5    13420.65    13367.64    253.72 o 
  -1   0   5      197.37      274.15     32.42 o 
   1   0   5    26810.72    27380.93    567.04 o 
   3   0   5    12955.27    12694.63    419.05 o 
   5   0   5     1759.98     1500.44     43.26 o 
   7   0   5     1298.49     1279.28     64.17 o 
   9   0   5      234.14      197.13     30.63 o 
  11   0   5      900.30     1005.34     67.33 o 
 -12   1   5      272.04      286.33     33.96 o 
 -11   1   5      327.65      327.45     21.77 o 
 -10   1   5      531.89      561.15     34.88 o 
  -9   1   5       41.44       18.33      9.79 o 
  -8   1   5      558.68      574.86     17.48 o 
  -7   1   5     1121.02     1228.66     39.95 o 
  -5   1   5     2603.68     2736.65     41.93 o 
  -4   1   5       36.66       15.48      3.12 o 
  -3   1   5        0.05       -1.16      2.26 o 
  -2   1   5     3559.03     3452.70     48.90 o 
  -1   1   5      749.71      793.81     13.52 o 
   0   1   5     1637.26     1598.39     23.96 o 
   1   1   5      476.01      500.52     10.45 o 
   2   1   5       19.69       35.15      4.58 o 
   3   1   5        4.43        1.21      2.52 o 
   4   1   5     1272.86     1053.49     21.81 o 
   5   1   5      558.81      613.52     15.81 o 
   6   1   5     1255.06     1202.94     27.33 o 
   7   1   5      137.90      108.66     15.62 o 
   8   1   5      752.48      812.76     35.99 o 
   9   1   5        5.50        3.89     13.60 o 
  10   1   5      971.09     1072.21     47.05 o 
  11   1   5      106.79       97.47     21.91 o 
  12   1   5      195.86      201.05     28.01 o 
 -12   2   5      234.98      221.77     20.40 o 
 -11   2   5       41.72       27.68     12.67 o 
 -10   2   5      484.29      489.62     29.41 o 
  -9   2   5      388.00      364.55     24.82 o 
  -8   2   5      136.85      126.34     10.45 o 
  -7   2   5     1808.02     1842.13     36.72 o 
  -6   2   5     1381.22     1604.67     27.76 o 
  -5   2   5     4107.23     4526.87     65.30 o 
  -4   2   5     1316.26     1530.51     24.97 o 
  -3   2   5    13954.30    15228.48    203.93 o 
  -2   2   5      670.79      636.96     17.08 o 
  -1   2   5     5364.82     5209.30     71.62 o 
   0   2   5      325.04      311.12      6.92 o 
   1   2   5     3539.70     3563.13     54.54 o 
   2   2   5        2.16        0.91      2.72 o 
   3   2   5      464.30      504.87     16.02 o 
   4   2   5      140.65      100.58      8.67 o 
   5   2   5     4387.23     4264.96     76.08 o 
   6   2   5        2.06        0.71      4.98 o 
   7   2   5       91.96       89.38     14.15 o 
   8   2   5      111.40      100.83     16.53 o 
   9   2   5       17.03        1.17     13.30 o 
  10   2   5       12.61       19.29     16.15 o 
  11   2   5        3.95       15.90     18.27 o 
  12   2   5       42.26       32.19     21.30 o 
 -12   3   5      128.46      108.13     36.56 o 
 -11   3   5       66.17       40.62     13.84 o 
 -10   3   5        0.70       -7.60      9.15 o 
  -9   3   5      162.12      139.68     13.81 o 
  -8   3   5      442.98      414.61     18.37 o 
  -7   3   5      218.95      209.36     11.34 o 
  -6   3   5        7.56        8.94      3.87 o 
  -5   3   5       52.27       56.69      4.21 o 
  -4   3   5      429.18      299.31     10.04 o 
  -3   3   5       66.30       48.26      3.73 o 
  -2   3   5     1073.61     1248.92     20.07 o 
  -1   3   5     1726.80     1730.54     28.75 o 
   0   3   5     1172.52     1240.82     21.25 o 
   1   3   5      594.93      617.82     12.03 o 
   2   3   5     4338.87     4659.31     70.91 o 
   3   3   5     2996.72     3292.31     51.95 o 
   4   3   5      319.61      352.71     11.11 o 
   5   3   5       67.44       36.61      5.01 o 
   6   3   5       27.29       22.47      5.95 o 
   7   3   5      185.35      183.15     18.18 o 
   8   3   5      286.90      273.31     23.80 o 
   9   3   5        0.06        2.70     13.67 o 
  10   3   5       53.01       33.81     16.39 o 
  11   3   5       14.25        7.54     25.52 o 
  12   3   5        3.46       -7.47     21.51 o 
 -12   4   5        3.26       -4.08     15.27 o 
 -11   4   5      725.35      807.91     45.45 o 
 -10   4   5       10.82       -7.90     10.56 o 
  -9   4   5      125.25      108.80     11.15 o 
  -8   4   5      389.93      315.15     14.64 o 
  -7   4   5     1311.69     1310.88     34.47 o 
  -6   4   5       22.68       18.86      5.67 o 
  -5   4   5     1915.19     1739.84     32.99 o 
  -4   4   5        2.46        0.79      3.67 o 
  -3   4   5     1294.57     1235.91     24.39 o 
  -2   4   5      129.61      124.45      5.86 o 
  -1   4   5     1265.98     1063.83     19.25 o 
   0   4   5      658.27      645.84     12.79 o 
   1   4   5      838.12      806.45     15.03 o 
   2   4   5     1663.34     1788.94     33.54 o 
   3   4   5     1388.87     1188.03     21.61 o 
   4   4   5      180.50      158.57      6.69 o 
   5   4   5      353.24      294.92     22.54 o 
   6   4   5      392.26      313.79     12.59 o 
   7   4   5       79.25       52.87      7.87 o 
   8   4   5      106.37       71.91     14.89 o 
   9   4   5     1341.66     1327.43     50.46 o 
  10   4   5       27.43       15.66     16.39 o 
  11   4   5      115.97      104.94     33.79 o 
  12   4   5        7.70       -8.42     19.24 o 
 -12   5   5      427.37      459.15     31.07 o 
 -11   5   5      370.25      323.62     27.06 o 
 -10   5   5      345.20      362.26     48.66 o 
  -9   5   5     1164.71     1130.94     28.82 o 
  -8   5   5      274.17      258.88     16.87 o 
  -7   5   5     1031.59     1010.02     24.51 o 
  -6   5   5      869.24      838.25     20.71 o 
  -5   5   5      181.69      181.02     22.72 o 
  -4   5   5     1250.22     1007.86     21.08 o 
  -3   5   5     1097.84     1168.97     22.52 o 
  -1   5   5     3803.95     4141.86     71.57 o 
   0   5   5     7409.42     6823.42    102.36 o 
   1   5   5       66.42       56.87      3.91 o 
   2   5   5     2731.48     2550.37     47.62 o 
   3   5   5      954.59      918.51     17.95 o 
   4   5   5     1322.90     1143.46     22.07 o 
   5   5   5      118.06      105.78      6.75 o 
   6   5   5     3770.68     3973.03     73.14 o 
   7   5   5       50.23       48.01      7.89 o 
   8   5   5      942.47     1008.02     46.31 o 
   9   5   5        2.14        3.60     12.90 o 
  10   5   5     1013.97     1064.16     46.15 o 
  11   5   5        2.97        2.77     18.10 o 
  12   5   5      478.48      584.80     41.04 o 
 -12   6   5        0.03       -0.48     14.84 o 
 -11   6   5      286.38      267.46     24.89 o 
 -10   6   5      194.13      175.96     28.98 o 
  -9   6   5     1652.49     1713.26     43.20 o 
  -8   6   5      228.44      188.90     12.22 o 
  -7   6   5     2962.84     3032.03     54.88 o 
  -6   6   5       34.50       13.54      5.92 o 
  -5   6   5     4979.59     5030.44     81.29 o 
  -4   6   5       18.88        7.67      4.16 o 
  -3   6   5       45.63       20.56      6.24 o 
  -2   6   5      818.03      857.45     21.91 o 
  -1   6   5    19485.16    20105.18    294.12 o 
   0   6   5       43.69       19.63      3.11 o 
   1   6   5      207.25      134.31     13.41 o 
   2   6   5      106.31       95.75     13.08 o 
   3   6   5      913.80      694.03     14.94 o 
   4   6   5      395.94      382.64     11.03 o 
   5   6   5     1427.75     1384.65     26.81 o 
   6   6   5      216.37      185.67     14.24 o 
   7   6   5     1377.03     1382.46     31.97 o 
   8   6   5       12.38       17.95     12.76 o 
   9   6   5       73.66       76.71     21.51 o 
  10   6   5       28.33       11.36     16.24 o 
  11   6   5      350.44      380.40     31.34 o 
 -12   7   5        6.30        8.42     17.38 o 
 -11   7   5        6.93       -7.24     15.69 o 
 -10   7   5      317.17      306.91     21.86 o 
  -9   7   5      351.41      345.96     23.51 o 
  -8   7   5      109.10       83.34     11.04 o 
  -7   7   5        0.27       -9.85      6.07 o 
  -6   7   5      763.08      712.20     24.55 o 
  -5   7   5      721.73      656.45     17.00 o 
  -4   7   5      409.34      408.20     14.58 o 
  -3   7   5       79.75       92.88      5.28 o 
  -2   7   5     9362.79    10374.79    167.54 o 
  -1   7   5      354.67      286.40      8.13 o 
   0   7   5      453.58      372.72      9.39 o 
   1   7   5      607.29      629.09     13.47 o 
   2   7   5     9496.46    10046.22    149.91 o 
   3   7   5       48.71       40.68      4.60 o 
   4   7   5     1111.99     1025.25     20.96 o 
   5   7   5       71.29       40.86      5.66 o 
   6   7   5     2792.50     2952.82     51.09 o 
   7   7   5       20.68       10.69      7.04 o 
   8   7   5      963.07      959.43     39.05 o 
   9   7   5       21.50       -0.34     13.32 o 
  10   7   5      505.24      557.82     34.29 o 
  11   7   5       24.79       23.58     28.93 o 
 -12   8   5        6.29      -21.37     17.18 o 
 -11   8   5      279.90      268.80     25.39 o 
 -10   8   5        5.45       -4.46     11.73 o 
  -9   8   5        2.63       -2.41      9.63 o 
  -8   8   5       60.29       23.80      9.33 o 
  -7   8   5      656.62      623.03     22.49 o 
  -6   8   5      371.09      332.97     18.60 o 
  -5   8   5     1264.21     1221.42     33.93 o 
  -4   8   5        2.16       -5.00      3.95 o 
  -3   8   5      687.73      766.15     16.87 o 
  -2   8   5      645.71      637.79     14.06 o 
  -1   8   5     2244.95     2235.82     37.37 o 
   0   8   5       97.65       75.26      4.88 o 
   1   8   5     1882.03     2075.53     35.00 o 
   2   8   5      404.56      446.98     11.50 o 
   3   8   5      547.96      560.19     13.67 o 
   4   8   5      636.18      629.61     15.24 o 
   5   8   5       27.01       16.34      5.17 o 
   7   8   5      679.07      578.91     18.78 o 
   8   8   5      189.09      163.99     18.38 o 
   9   8   5      245.80      195.46     20.66 o 
  10   8   5       47.63        5.83     23.09 o 
  11   8   5       69.28       99.17     34.27 o 
 -12   9   5       34.97       30.15     20.20 o 
 -11   9   5      337.28      312.49     28.34 o 
 -10   9   5      126.31      130.00     15.94 o 
  -9   9   5      447.25      417.10     32.06 o 
  -8   9   5      638.34      636.84     24.50 o 
  -7   9   5      163.85      127.88     15.12 o 
  -6   9   5      651.62      675.44     22.59 o 
  -5   9   5       49.23       31.57      7.39 o 
  -4   9   5      125.68      101.04     13.77 o 
  -3   9   5      101.07       95.21      6.25 o 
  -2   9   5     3848.50     3700.58     59.78 o 
  -1   9   5      133.98      116.31      5.78 o 
   0   9   5       16.41       31.45      4.10 o 
   1   9   5      831.04      817.05     17.01 o 
   2   9   5      644.48      706.01     17.61 o 
   3   9   5       25.57       23.29      4.58 o 
   4   9   5      309.64      274.76     10.15 o 
   5   9   5      454.12      410.85     23.47 o 
   6   9   5       24.55       20.87      6.27 o 
   7   9   5      327.54      276.67     13.88 o 
   8   9   5      453.96      383.69     24.76 o 
   9   9   5      111.54       61.01     27.71 o 
  10   9   5      201.29      195.43     35.73 o 
  11   9   5        1.60       10.21     31.60 o 
 -11  10   5       82.42       74.10     19.67 o 
 -10  10   5      455.89      472.47     24.95 o 
  -9  10   5      607.33      630.40     26.70 o 
  -8  10   5      185.62      176.97     21.27 o 
  -7  10   5     1003.86     1045.79     30.90 o 
  -6  10   5       34.98       21.45      8.21 o 
  -5  10   5      884.19      857.66     25.08 o 
  -4  10   5      465.82      472.89     17.28 o 
  -3  10   5     2853.85     2816.60     48.02 o 
  -2  10   5       43.63       36.39      7.57 o 
  -1  10   5      633.43      828.75     22.50 o 
   0  10   5      420.51      413.50     11.17 o 
   1  10   5     3173.70     2902.57     47.80 o 
   2  10   5      113.13      103.44      7.69 o 
   3  10   5     2879.96     2891.92     48.61 o 
   4  10   5      289.45      267.54     11.60 o 
   5  10   5     1569.37     1638.71     34.79 o 
   6  10   5       47.06       29.76      6.78 o 
   7  10   5      820.83      916.32     22.64 o 
   8  10   5      293.72      292.93     27.95 o 
   9  10   5      593.51      696.16     58.82 o 
  10  10   5       11.27      -48.61     24.31 o 
  11  10   5       24.27       41.08     34.03 o 
 -11  11   5      541.41      626.30     32.38 o 
 -10  11   5      640.13      714.29     29.27 o 
  -9  11   5       20.06        1.17     10.80 o 
  -8  11   5      603.58      608.19     32.04 o 
  -7  11   5        3.50        8.00      9.17 o 
  -6  11   5     1598.61     1676.31     40.96 o 
  -5  11   5      117.07       81.90     10.06 o 
  -4  11   5     6848.48     7424.79    132.27 o 
  -3  11   5        5.28        0.43      4.76 o 
  -2  11   5     1122.49     1071.11     22.66 o 
  -1  11   5      174.88      150.79      6.38 o 
   0  11   5     5941.51     6032.24     93.40 o 
   1  11   5      239.72      257.50      9.45 o 
   2  11   5     3243.50     3153.31     52.38 o 
   3  11   5      344.92      313.06     13.30 o 
   4  11   5     4584.12     4746.36     76.68 o 
   5  11   5      839.01      813.92     23.01 o 
   6  11   5     1669.54     1647.26     43.02 o 
   7  11   5      182.00      160.72     11.90 o 
   8  11   5     2004.71     2092.60    102.58 o 
   9  11   5       25.23       24.79     27.22 o 
  10  11   5       50.06       21.88     29.90 o 
  11  11   5       58.52       21.88     35.00 o 
 -11  12   5      604.29      548.75     29.02 o 
 -10  12   5       94.06       84.03     15.81 o 
  -9  12   5      875.34      900.36     32.60 o 
  -8  12   5       98.43       80.01     13.26 o 
  -7  12   5      230.90      213.83     23.77 o 
  -6  12   5      645.09      603.67     22.66 o 
  -5  12   5     3844.60     3949.49     77.74 o 
  -4  12   5       49.38       21.06      7.54 o 
  -3  12   5     1546.14     1590.77     31.02 o 
  -2  12   5        9.61        3.66      5.08 o 
  -1  12   5     3229.75     3483.67     58.09 o 
   0  12   5      380.09      338.14     10.13 o 
   1  12   5      629.98      477.55     13.15 o 
   2  12   5       20.03        7.98      4.69 o 
   3  12   5     3567.47     3591.20     59.61 o 
   4  12   5      212.04      204.16     10.01 o 
   5  12   5      293.17      320.65     20.56 o 
   6  12   5        4.79      -10.26      6.53 o 
   7  12   5     1529.01     1494.01     42.03 o 
   8  12   5       45.96        6.81     21.88 o 
   9  12   5       95.68       74.87     29.41 o 
  10  12   5       32.65       -0.24     27.22 o 
 -11  13   5       65.34       55.38     17.62 o 
 -10  13   5      284.67      271.33     26.17 o 
  -9  13   5       83.03       53.72     14.04 o 
  -8  13   5       32.79       19.50     11.14 o 
  -7  13   5       25.43       14.07     10.49 o 
  -6  13   5      263.98      214.69     15.57 o 
  -5  13   5      277.37      272.07     15.94 o 
  -4  13   5       17.33       15.59      7.65 o 
  -3  13   5      324.81      323.79     12.36 o 
  -2  13   5     2442.22     2532.35     45.08 o 
  -1  13   5      403.29      377.33     13.09 o 
   0  13   5      320.64      332.62     10.36 o 
   1  13   5      486.67      478.11     12.71 o 
   2  13   5     1259.54     1236.61     25.38 o 
   3  13   5      445.90      407.68     13.24 o 
   4  13   5      326.30      315.49     18.43 o 
   5  13   5       66.22       34.39      8.32 o 
   6  13   5      391.87      376.76     21.47 o 
   7  13   5       48.77       37.52     14.01 o 
   8  13   5       42.95       40.35     25.04 o 
   9  13   5       48.50       74.62     31.36 o 
  10  13   5      128.82      114.73     38.65 o 
 -10  14   5        6.34       -0.26     14.71 o 
  -9  14   5        7.39      -13.44     13.05 o 
  -8  14   5        9.89       17.03     11.42 o 
  -7  14   5       22.96       21.54     10.79 o 
  -6  14   5       59.50       51.13     11.02 o 
  -5  14   5      348.12      367.53     18.88 o 
  -4  14   5        0.68       -0.46      7.35 o 
  -3  14   5      303.35      243.71     14.30 o 
  -2  14   5        0.32       -6.37      5.56 o 
  -1  14   5      193.50      187.29     13.62 o 
   0  14   5      311.78      310.08     14.73 o 
   1  14   5      210.33      233.91      9.80 o 
   2  14   5      231.07      202.77      9.98 o 
   3  14   5      423.74      411.51     13.67 o 
   4  14   5       16.51        9.23      7.33 o 
   5  14   5       13.27       -1.91      7.92 o 
   6  14   5       61.58       42.32     10.23 o 
   7  14   5        9.28        9.63     13.55 o 
   8  14   5      187.53      230.43     38.65 o 
   9  14   5       81.04       84.51     30.75 o 
  10  14   5      100.61      100.00     27.13 o 
 -10  15   5       34.02       29.62     15.57 o 
  -9  15   5      180.16      164.37     18.53 o 
  -8  15   5      687.23      783.91     30.98 o 
  -7  15   5       98.19       68.26     13.39 o 
  -6  15   5      850.48      890.46     29.45 o 
  -5  15   5      214.57      162.23     14.32 o 
  -4  15   5      720.77      724.80     24.69 o 
  -3  15   5      141.55      126.31     11.70 o 
  -2  15   5      471.67      442.64     15.94 o 
  -1  15   5      187.16      151.21      9.74 o 
   0  15   5     2188.31     2156.36     40.47 o 
   1  15   5      133.33       81.64      8.13 o 
   2  15   5     2809.70     2913.79     57.79 o 
   3  15   5      134.02      115.22      9.78 o 
   4  15   5     2049.08     2104.49     41.91 o 
   5  15   5        1.92       -2.33      8.57 o 
   6  15   5     1121.64     1166.21     42.56 o 
   7  15   5      548.09      493.65     26.35 o 
   8  15   5       49.67       30.40     20.57 o 
   9  15   5        7.28       -2.96     21.53 o 
 -10  16   5        0.49      -24.73     15.38 o 
  -9  16   5      549.09      605.28     45.74 o 
  -8  16   5      276.52      333.34     22.29 o 
  -7  16   5     1934.68     2065.55     52.42 o 
  -6  16   5       58.50       52.32     12.72 o 
  -5  16   5      382.41      382.73     20.29 o 
  -4  16   5       57.84       60.88     10.77 o 
  -3  16   5     1666.03     1670.62     40.54 o 
  -2  16   5        2.76        3.82      6.79 o 
  -1  16   5     1774.88     1868.43     37.10 o 
   0  16   5        0.20       -6.98      6.24 o 
   1  16   5     2053.53     2152.32     41.09 o 
   2  16   5        0.42       -8.16      7.06 o 
   3  16   5       72.84       65.89     11.13 o 
   4  16   5      150.13       99.99     10.20 o 
   5  16   5     3198.87     3324.03     61.56 o 
   6  16   5        0.16       -5.66     10.37 o 
   7  16   5      420.24      420.22     25.05 o 
   8  16   5        0.07        3.96     20.35 o 
   9  16   5      677.01      839.56     51.27 o 
  -9  17   5       20.38       25.96     16.16 o 
  -8  17   5      959.06     1047.47     37.47 o 
  -7  17   5       51.82       31.20     12.86 o 
  -6  17   5      205.12      200.66     16.73 o 
  -5  17   5       36.39       28.22     12.67 o 
  -4  17   5     2899.67     3103.44     66.31 o 
  -3  17   5      530.15      519.84     34.07 o 
  -2  17   5     3710.94     3934.56     77.78 o 
  -1  17   5       43.49       21.13      7.52 o 
   0  17   5     4503.44     4872.55     81.34 o 
   1  17   5        4.52      -12.31      7.38 o 
   2  17   5       88.70      102.62     18.08 o 
   3  17   5      157.79      145.57     13.40 o 
   4  17   5     2109.13     2215.27     44.60 o 
   5  17   5      228.30      233.04     14.73 o 
   6  17   5      541.40      561.13     49.71 o 
   7  17   5       12.86        7.76     13.75 o 
   8  17   5      943.95      996.45     52.16 o 
   9  17   5       94.96       94.38     26.71 o 
  -9  18   5      131.49      144.92     20.44 o 
  -8  18   5       37.24       24.54     14.66 o 
  -7  18   5      360.63      432.26     36.12 o 
  -6  18   5       73.89       48.92     17.19 o 
  -5  18   5      119.58      118.38     14.25 o 
  -4  18   5      127.96      117.57     13.99 o 
  -3  18   5      774.71      720.94     25.56 o 
  -2  18   5      181.29      157.20     13.80 o 
  -1  18   5      773.97      745.23     21.60 o 
   0  18   5      152.80      126.21     17.05 o 
   1  18   5      160.39      140.68     12.42 o 
   2  18   5       87.09       85.58     13.58 o 
   3  18   5     1026.20     1131.96     37.43 o 
   4  18   5       20.46       -0.56     10.14 o 
   5  18   5      376.73      402.25     47.10 o 
   6  18   5        2.51       -6.25     11.93 o 
   7  18   5      122.23      118.75     20.66 o 
   8  18   5       37.47       18.05     28.93 o 
  -8  19   5      107.83      114.25     18.44 o 
  -7  19   5      163.84      157.53     18.38 o 
  -6  19   5       26.09       18.52     13.03 o 
  -5  19   5        4.79       -1.77     11.91 o 
  -4  19   5      220.94      156.44     15.46 o 
  -3  19   5      265.89      237.12     18.42 o 
  -2  19   5        2.99       -2.70      9.09 o 
  -1  19   5       22.66       12.87     11.11 o 
   0  19   5       88.44       75.63     11.09 o 
   1  19   5      223.26      174.63     17.72 o 
   2  19   5      119.98       98.89     12.34 o 
   3  19   5        0.07        2.39     10.46 o 
   4  19   5       94.67       90.97     13.57 o 
   5  19   5       63.94       57.39     15.11 o 
   6  19   5       10.89       15.96     15.98 o 
   7  19   5        5.67       -4.64     15.73 o 
  -8  20   5        6.81       13.05     16.06 o 
  -7  20   5      153.18      196.74     22.45 o 
  -6  20   5       66.64       34.33     14.77 o 
  -5  20   5      298.09      297.26     26.98 o 
  -4  20   5        4.28       -4.25     11.72 o 
  -3  20   5      130.80      117.94     14.74 o 
  -2  20   5       49.26       44.64     13.43 o 
  -1  20   5      512.87      576.61     32.04 o 
   0  20   5      223.99      212.64     15.53 o 
   1  20   5      234.85      197.98     15.86 o 
   2  20   5      289.00      328.73     29.44 o 
   3  20   5      850.48      814.02     28.61 o 
   4  20   5      222.01      232.19     27.49 o 
   5  20   5        5.45       -4.12     14.61 o 
   6  20   5        8.53        2.59     18.91 o 
   7  20   5      185.38      161.16     39.62 o 
  -7  21   5       19.38        4.13     15.82 o 
  -6  21   5      611.91      651.73     30.81 o 
  -5  21   5      130.23      115.77     19.28 o 
  -4  21   5     1725.97     1924.65     57.80 o 
  -3  21   5        4.75      -16.56     12.85 o 
  -2  21   5     1626.42     1727.90     51.75 o 
  -1  21   5        9.10       -4.29     11.51 o 
   0  21   5      878.42      892.26     32.68 o 
   1  21   5        9.29       -0.05     10.51 o 
   2  21   5     1906.55     2082.37     50.07 o 
   3  21   5        0.38       -8.63     11.94 o 
   4  21   5      197.91      186.61     21.18 o 
   5  21   5      107.41       85.80     18.98 o 
   6  21   5      568.09      641.15     42.35 o 
  -6  22   5        3.79       -6.99     15.24 o 
  -5  22   5     1871.06     2148.39    101.21 o 
  -4  22   5      312.63      308.48     25.03 o 
  -3  22   5      658.30      711.64     33.51 o 
  -2  22   5      111.53       88.71     16.59 o 
  -1  22   5      621.10      694.13     37.74 o 
   0  22   5        2.37       14.27     13.56 o 
   1  22   5      998.19     1066.51     33.16 o 
   2  22   5      148.53      154.49     15.99 o 
   3  22   5      683.12      799.96     35.90 o 
   4  22   5       10.55       -4.17     16.47 o 
   5  22   5      280.23      264.35     25.17 o 
  -5  23   5        0.32      -31.16     17.03 o 
  -4  23   5      565.89      627.61     34.97 o 
  -3  23   5        0.14      -18.77     14.90 o 
  -2  23   5        3.03       10.60     13.78 o 
  -1  23   5      173.05      179.65     20.92 o 
   0  23   5      593.17      605.90     57.42 o 
   1  23   5        2.53       11.42     12.84 o 
   2  23   5      297.62      337.90     26.80 o 
   3  23   5        2.96      -13.85     15.34 o 
   4  23   5      573.15      588.48     34.03 o 
  -4  24   5        2.80       -2.08     17.23 o 
  -3  24   5       46.70       38.48     17.15 o 
  -2  24   5       14.05        6.97     15.91 o 
  -1  24   5       20.55       -6.17     15.67 o 
   0  24   5      186.76      192.68     22.02 o 
   1  24   5        3.75        0.33     15.70 o 
   2  24   5       49.55       13.87     17.25 o 
   3  24   5       14.25        7.43     17.22 o 
  -1  25   5        5.97      -15.12     16.15 o 
   0  25   5      167.15      123.02     20.53 o 
   1  25   5      123.39       95.97     20.17 o 
 -12   0   6      389.34      454.68     38.16 o 
 -10   0   6       10.54        6.70     15.38 o 
  -8   0   6        5.32        0.50     12.15 o 
  -6   0   6     2152.71     2179.31     58.02 o 
  -4   0   6     1864.22     1860.50     41.99 o 
  -2   0   6     2647.52     2906.20     59.75 o 
   0   0   6    12384.81    13430.54    254.05 o 
   2   0   6      331.25      373.33     16.11 o 
   4   0   6      250.08      240.64     21.39 o 
   6   0   6       39.41        4.38     14.10 o 
   8   0   6      494.41      478.12     41.08 o 
  10   0   6       23.19       14.58     22.85 o 
  12   0   6      510.27      785.85     67.33 o 
 -12   1   6       84.01       79.88     17.19 o 
 -11   1   6        7.43       -3.03     12.34 o 
 -10   1   6        5.72        7.01     11.18 o 
  -9   1   6       17.62        5.86      9.94 o 
  -8   1   6     1676.79     1732.93     38.53 o 
  -7   1   6      341.73      296.22     12.70 o 
  -6   1   6     3969.31     4074.84     60.75 o 
  -5   1   6      156.90      116.72      7.91 o 
  -4   1   6        7.41       11.72      3.85 o 
  -3   1   6     1212.90     1325.04     27.01 o 
  -2   1   6     3550.58     3394.23     48.75 o 
  -1   1   6      958.96      823.88     14.47 o 
   0   1   6    21902.60    23306.86    309.07 o 
   1   1   6       13.07        5.14      2.04 o 
   2   1   6     1780.80     1576.58     35.68 o 
   3   1   6     3370.88     3320.58     69.32 o 
   4   1   6      795.87      700.62     25.95 o 
   5   1   6      888.26      847.51     19.23 o 
   6   1   6     2808.25     2765.76     78.28 o 
   7   1   6     3674.91     3959.17    143.17 o 
   8   1   6     1646.81     1757.86     65.63 o 
   9   1   6       12.85        1.07     13.13 o 
  10   1   6      216.59      198.72     29.90 o 
  11   1   6     1132.45     1181.71     52.25 o 
  12   1   6       29.97       24.19     21.51 o 
 -12   2   6        0.05      -15.89     16.34 o 
 -11   2   6      589.83      583.53     28.18 o 
 -10   2   6      178.38      140.83     16.02 o 
  -9   2   6     1066.49      970.35     27.84 o 
  -8   2   6       24.95        7.20      7.20 o 
  -7   2   6     1916.84     1862.38     37.30 o 
  -6   2   6     3859.02     4294.28     63.58 o 
  -5   2   6     2126.51     1902.52     37.21 o 
  -4   2   6      268.86      252.53      7.76 o 
  -3   2   6     3941.20     3903.55     55.97 o 
  -2   2   6     1011.76      984.60     17.02 o 
  -1   2   6    12604.55    13176.51    176.59 o 
   0   2   6     1506.10     1544.73     23.84 o 
   1   2   6    11260.18    11437.09    168.66 o 
   2   2   6        5.74        7.26      2.81 o 
   3   2   6     3344.59     3380.87     59.79 o 
   4   2   6      384.33      306.13      8.89 o 
   5   2   6     2296.28     2345.93     44.31 o 
   6   2   6      159.48      165.29     16.11 o 
   7   2   6     2076.97     2194.64     67.28 o 
   8   2   6      195.27      147.58     20.42 o 
   9   2   6      849.09      811.40     37.98 o 
  10   2   6       23.11       16.60     15.87 o 
  11   2   6      487.47      600.41     41.93 o 
  12   2   6      530.25      556.00     49.22 o 
 -12   3   6      308.38      304.06     27.45 o 
 -11   3   6      362.52      367.80     27.18 o 
 -10   3   6      600.66      609.47     25.51 o 
  -9   3   6      124.14       81.02     18.23 o 
  -8   3   6     1795.14     1854.02     38.63 o 
  -7   3   6      688.48      666.50     19.08 o 
  -6   3   6     2317.41     2239.44     41.78 o 
  -5   3   6        0.44       -5.23      3.51 o 
  -4   3   6    15379.95    16270.53    218.54 o 
  -3   3   6       17.18       12.00      3.06 o 
  -2   3   6    12752.55    13211.43    177.11 o 
  -1   3   6      749.37      754.07     13.75 o 
   0   3   6     8363.81     8157.81    121.63 o 
   1   3   6      371.68      381.44      8.86 o 
   2   3   6    12024.69    12600.21    213.26 o 
   3   3   6      274.99      180.97     11.30 o 
   4   3   6     8265.46     8158.96    155.69 o 
   5   3   6        4.41        3.06      4.59 o 
   6   3   6     2903.25     3000.31     83.56 o 
   7   3   6       58.74       53.97     12.63 o 
   8   3   6     1964.23     2089.55     66.89 o 
   9   3   6      280.95      275.00     61.25 o 
  10   3   6      597.96      634.25     38.09 o 
  11   3   6      161.99      206.96     26.40 o 
  12   3   6      471.03      534.72     39.91 o 
 -12   4   6      114.56      100.18     21.16 o 
 -11   4   6      579.53      630.82     34.88 o 
 -10   4   6       59.62       28.74     11.98 o 
  -9   4   6      574.59      590.18     29.68 o 
  -8   4   6       21.40       14.12      7.68 o 
  -7   4   6      576.64      574.33     18.11 o 
  -6   4   6        2.05       -0.39      5.31 o 
  -5   4   6      810.57      775.97     22.03 o 
  -4   4   6      355.23      294.23     10.60 o 
  -3   4   6     2728.26     2549.34     46.21 o 
  -2   4   6      698.81      640.31     23.22 o 
  -1   4   6     2238.42     2219.63     36.62 o 
   0   4   6     1220.60     1189.26     21.27 o 
   1   4   6     3454.03     3371.36     52.67 o 
   2   4   6     7117.05     7870.32    121.66 o 
   3   4   6     4939.88     4920.47     75.93 o 
   4   4   6       84.13       69.64      5.53 o 
   5   4   6     4392.88     4384.14     78.13 o 
   6   4   6     1354.14     1376.92     49.65 o 
   7   4   6      281.09      300.91     56.39 o 
   8   4   6      291.95      230.02     21.24 o 
   9   4   6      670.92      686.14     35.89 o 
  10   4   6      285.33      336.58     28.29 o 
  11   4   6      864.12      891.95     44.13 o 
 -12   5   6      150.54      126.09     20.84 o 
 -11   5   6        0.60      -19.34     14.33 o 
 -10   5   6       67.90       61.34     15.23 o 
  -9   5   6      167.56      160.54     12.18 o 
  -8   5   6      147.56      112.01     10.53 o 
  -7   5   6        4.98       -8.08      6.20 o 
  -6   5   6        2.44        2.40      5.75 o 
  -5   5   6        9.25        8.41      5.06 o 
  -4   5   6      658.46      613.49     15.50 o 
  -3   5   6      207.51      156.56     12.08 o 
  -2   5   6     1153.73     1332.53     30.73 o 
  -1   5   6     1394.21     1444.92     25.61 o 
   0   5   6      387.87      391.77     11.31 o 
   1   5   6      814.81      776.27     15.39 o 
   2   5   6      202.92      168.73      7.43 o 
   4   5   6     1249.58     1156.39     22.26 o 
   5   5   6      574.69      540.82     15.42 o 
   6   5   6       93.31       63.44      6.96 o 
   7   5   6        6.03       -5.05     10.31 o 
   8   5   6      389.35      364.69     25.57 o 
   9   5   6     1921.52     1985.57     71.58 o 
  10   5   6       42.54       18.33     23.09 o 
  11   5   6      296.63      330.09     30.99 o 
 -12   6   6       29.51       10.37     15.29 o 
 -11   6   6      422.78      423.22     67.04 o 
 -10   6   6      151.70      128.22     17.71 o 
  -9   6   6       27.39       39.23     11.32 o 
  -8   6   6     1571.20     1667.56     36.24 o 
  -7   6   6      623.26      616.05     18.84 o 
  -6   6   6       49.39       24.77      6.39 o 
  -5   6   6     1402.66     1263.89     28.93 o 
  -4   6   6      709.11      619.23     27.84 o 
  -2   6   6      162.48      149.71      7.07 o 
  -1   6   6     1291.03     1238.81     22.71 o 
   0   6   6       82.11       54.61      4.30 o 
   1   6   6     3373.85     3547.77     67.71 o 
   2   6   6     1112.65     1045.94     19.94 o 
   3   6   6     1083.91     1121.73     21.48 o 
   4   6   6     2356.01     2451.50     41.65 o 
   5   6   6      941.42      927.43     18.57 o 
   6   6   6       50.89       56.76      6.57 o 
   7   6   6      123.85       86.20     14.01 o 
   8   6   6        2.18        7.51     10.21 o 
   9   6   6       45.78       21.18     15.18 o 
  10   6   6      268.55      302.30     67.33 o 
  11   6   6       28.67       17.65     19.03 o 
 -12   7   6      268.11      295.26     38.94 o 
 -11   7   6       21.27       -4.59     16.28 o 
 -10   7   6      760.69      780.13     37.30 o 
  -9   7   6        0.12       -8.25      9.47 o 
  -8   7   6        9.19       -1.08      8.91 o 
  -7   7   6        0.35       -5.16      6.33 o 
  -6   7   6     1404.56     1485.23     46.20 o 
  -5   7   6      187.99      142.71      8.71 o 
  -4   7   6    10402.47    10514.11    159.76 o 
  -3   7   6      249.08      252.03      9.43 o 
  -2   7   6     3981.61     4066.97     64.58 o 
  -1   7   6     2419.88     2397.07     39.82 o 
   0   7   6     3367.62     3164.07     50.70 o 
   1   7   6      400.33      401.65     10.37 o 
   2   7   6     6076.01     5961.68     91.54 o 
   3   7   6     4401.75     4758.20     74.73 o 
   4   7   6     9568.22    10221.11    154.25 o 
   5   7   6       89.27       77.60      6.52 o 
   6   7   6     1304.17     1284.01     26.82 o 
   7   7   6       15.36        1.39     12.03 o 
   8   7   6      186.97      217.63     20.24 o 
   9   7   6       78.93       72.40     13.82 o 
  10   7   6     1163.14     1326.01     52.42 o 
  11   7   6       48.86       19.69     31.36 o 
 -12   8   6       39.21       66.30     21.23 o 
 -11   8   6      430.68      521.31     32.77 o 
 -10   8   6      192.49      209.37     17.87 o 
  -9   8   6     1979.71     2123.97     51.79 o 
  -8   8   6       52.73       25.21     14.03 o 
  -7   8   6     1330.17     1293.30     34.47 o 
  -6   8   6      197.12      155.16     12.16 o 
  -5   8   6     4813.43     4788.08    120.09 o 
  -4   8   6       25.49       13.68      4.77 o 
  -3   8   6     6331.64     6459.66     90.26 o 
  -2   8   6      159.37      136.60      6.56 o 
  -1   8   6     1901.65     1693.34     29.89 o 
   0   8   6       92.96       86.86      6.43 o 
   1   8   6     2691.15     2426.47     40.43 o 
   2   8   6      191.36      190.91      8.11 o 
   3   8   6    11010.26    11674.38    174.91 o 
   4   8   6     2234.17     2415.25     42.47 o 
   5   8   6     1236.03     1261.95     28.96 o 
   6   8   6      112.04       71.58      8.76 o 
   7   8   6     2425.74     2464.09     73.07 o 
   8   8   6        4.91        3.34     13.04 o 
   9   8   6     2253.57     2597.40     80.57 o 
  10   8   6       27.39       18.39     16.95 o 
  11   8   6      408.42      501.94     57.12 o 
 -12   9   6       45.20       39.30     20.82 o 
 -11   9   6       78.47       58.42     19.31 o 
 -10   9   6       87.19       78.81     14.52 o 
  -9   9   6       64.22       42.08     12.08 o 
  -8   9   6     1316.11     1321.79     36.68 o 
  -7   9   6      127.42       96.12     15.43 o 
  -6   9   6     2236.65     2049.64     46.58 o 
  -5   9   6      150.25      121.35     12.81 o 
  -4   9   6     2233.09     2200.42     46.55 o 
  -3   9   6      726.16      665.27     17.33 o 
  -2   9   6      585.81      522.47     19.75 o 
  -1   9   6      556.66      556.15     13.20 o 
   0   9   6    13285.97    13906.63    206.48 o 
   1   9   6       36.77       18.18      4.13 o 
   2   9   6     4182.00     4044.93     64.62 o 
   3   9   6      444.57      417.69     12.18 o 
   4   9   6     3331.81     3560.68     58.95 o 
   5   9   6       48.74       22.08      5.69 o 
   6   9   6      613.36      635.54     17.25 o 
   7   9   6      183.09      139.63     16.59 o 
   8   9   6     1966.73     2014.09     64.92 o 
   9   9   6       46.52       67.26     16.93 o 
  10   9   6       25.99        2.75     31.72 o 
  11   9   6      394.83      409.57     54.20 o 
 -11  10   6      365.81      412.03     30.52 o 
 -10  10   6      125.74       67.96     14.65 o 
  -9  10   6        1.39       -6.90     11.04 o 
  -8  10   6        1.42       -5.91      9.19 o 
  -7  10   6     1507.25     1420.84     43.68 o 
  -6  10   6       47.56       45.81      9.53 o 
  -5  10   6      336.90      284.66     14.98 o 
  -4  10   6      149.83      142.20     10.98 o 
  -3  10   6      228.02      185.14      8.91 o 
  -2  10   6     1115.64     1131.90     24.15 o 
  -1  10   6        6.15       -1.02      3.51 o 
   0  10   6      222.56      186.94      8.56 o 
   1  10   6      955.92      846.05     18.20 o 
   2  10   6      415.21      384.46     12.31 o 
   3  10   6      399.38      362.53     11.67 o 
   4  10   6      500.07      502.96     18.84 o 
   5  10   6        4.24       12.60      5.72 o 
   6  10   6      788.38      754.29     19.48 o 
   7  10   6      145.52      139.26     13.97 o 
   8  10   6       81.94      121.46     37.55 o 
   9  10   6      324.11      302.62     42.29 o 
  10  10   6       72.79       62.47     31.11 o 
  11  10   6      115.85      118.13     42.54 o 
 -11  11   6       52.63       25.06     25.03 o 
 -10  11   6       75.93      104.28     15.93 o 
  -9  11   6       17.23        1.37     11.39 o 
  -8  11   6      386.32      401.21     21.16 o 
  -7  11   6        6.29       -1.63      9.20 o 
  -6  11   6       19.02        4.51      8.18 o 
  -5  11   6       40.98       36.62      8.44 o 
  -4  11   6      667.15      612.85     28.49 o 
  -3  11   6     1091.07     1020.56     22.44 o 
  -2  11   6     1693.84     1518.53     37.56 o 
  -1  11   6      138.39      106.43      6.44 o 
   0  11   6      628.56      596.80     14.54 o 
   1  11   6     2408.39     2402.42     41.41 o 
   2  11   6      541.50      579.36     14.93 o 
   3  11   6       76.98       61.03      6.20 o 
   4  11   6      192.04      171.30     16.74 o 
   5  11   6     2091.30     2118.68     39.45 o 
   6  11   6       64.96       49.21     12.73 o 
   7  11   6      213.82      205.36     19.77 o 
   8  11   6       62.05       43.02     23.58 o 
   9  11   6      129.13      150.46     34.76 o 
  10  11   6       68.32       79.97     33.54 o 
 -11  12   6       46.33       25.71     15.90 o 
 -10  12   6       63.04       51.69     15.37 o 
  -9  12   6      311.24      326.30     21.33 o 
  -8  12   6       16.84       17.40     11.29 o 
  -7  12   6     2128.76     2094.67     50.47 o 
  -6  12   6      127.62      109.48     12.20 o 
  -5  12   6      982.99      933.94     27.77 o 
  -4  12   6        6.04       -3.31      7.07 o 
  -3  12   6     3910.22     3945.82     75.49 o 
  -2  12   6       36.84       35.91      6.40 o 
  -1  12   6     4334.00     4268.53     69.76 o 
   0  12   6        4.27        6.73      4.65 o 
   1  12   6     4129.65     4160.44     67.38 o 
   2  12   6       42.60       28.87      5.50 o 
   3  12   6      557.56      511.01     14.68 o 
   4  12   6        1.52      -10.30      5.15 o 
   5  12   6     3462.09     3427.73     59.22 o 
   6  12   6        1.05       13.95      7.33 o 
   7  12   6      635.13      637.43     34.26 o 
   8  12   6        0.75       -3.40     22.61 o 
   9  12   6      349.44      358.53     47.16 o 
  10  12   6       10.09       54.45     33.30 o 
 -11  13   6       14.43      -23.89     15.16 o 
 -10  13   6      251.14      248.60     28.86 o 
  -9  13   6       11.80       11.81     12.64 o 
  -8  13   6     1151.64     1215.52     37.13 o 
  -7  13   6        1.78      -13.83      9.97 o 
  -6  13   6     2329.01     2203.11     51.19 o 
  -5  13   6       76.44       61.45     11.16 o 
  -4  13   6      366.35      320.86     17.33 o 
  -3  13   6       30.00       21.53      7.80 o 
  -2  13   6     2621.62     2495.09     44.87 o 
  -1  13   6       62.38       58.75      7.21 o 
   0  13   6      584.64      511.55     14.06 o 
   1  13   6      262.91      236.02     10.31 o 
   2  13   6     2728.87     2816.34     48.72 o 
   3  13   6        0.65        1.92      5.51 o 
   4  13   6      424.21      436.50     21.18 o 
   5  13   6       80.51       34.25      7.37 o 
   6  13   6     6505.97     6695.50    156.03 o 
   7  13   6       82.47       40.11     24.79 o 
   8  13   6     1052.82     1013.61     67.09 o 
   9  13   6      120.99      144.87     34.03 o 
  10  13   6      320.69      350.27     50.56 o 
 -10  14   6        3.38       -5.74     14.53 o 
  -9  14   6     1362.16     1584.69     45.76 o 
  -8  14   6       50.33       30.34     12.05 o 
  -7  14   6      563.37      607.69     28.46 o 
  -6  14   6        0.82       -3.89     10.10 o 
  -5  14   6     3651.17     3626.87     74.29 o 
  -4  14   6        0.57      -10.94      8.05 o 
  -3  14   6      832.62      839.09     28.66 o 
  -2  14   6       76.28       50.09      7.58 o 
  -1  14   6     4179.70     4243.74     76.23 o 
   0  14   6       67.32       53.88      7.25 o 
   1  14   6     1792.26     1845.87     34.75 o 
   2  14   6       60.88       50.18      8.34 o 
   3  14   6     1191.57     1175.83     39.47 o 
   4  14   6       57.27       38.24      9.93 o 
   5  14   6      745.13      841.98     32.00 o 
   6  14   6      208.81      171.58     15.81 o 
   7  14   6      655.30      613.03     53.23 o 
   8  14   6      974.06     1148.27     72.68 o 
   9  14   6       11.25        1.70     26.25 o 
 -10  15   6      311.31      425.24     30.94 o 
  -9  15   6        6.15        0.18     13.98 o 
  -8  15   6      119.94      117.42     15.99 o 
  -7  15   6       83.71       74.20     13.17 o 
  -6  15   6      121.03      113.85     16.10 o 
  -5  15   6       75.32       52.29     11.13 o 
  -4  15   6      656.51      600.66     23.19 o 
  -3  15   6        2.89      -11.42      7.73 o 
  -2  15   6     1096.52     1037.29     24.59 o 
  -1  15   6      984.09      957.64     23.30 o 
   0  15   6      153.31      142.19     11.79 o 
   1  15   6       43.02       24.75      6.77 o 
   2  15   6      153.84      126.40     13.82 o 
   3  15   6        3.71       -7.02      6.18 o 
   4  15   6      972.51      900.21     26.18 o 
   5  15   6       24.78       11.09      9.06 o 
   6  15   6      218.64      245.44     22.70 o 
   7  15   6     1186.24     1320.36     76.08 o 
   8  15   6       28.90        6.32     24.55 o 
   9  15   6       37.11       73.26     41.69 o 
  -9  16   6        0.07        1.27     13.77 o 
  -8  16   6       11.03       12.46     13.16 o 
  -7  16   6       84.09       69.87     17.05 o 
  -6  16   6      103.99       90.59     13.81 o 
  -5  16   6      278.14      219.28     16.75 o 
  -4  16   6        2.68      -13.74      9.11 o 
  -3  16   6      760.98      692.71     23.79 o 
  -2  16   6       40.81       23.67      8.67 o 
  -1  16   6      238.61      210.38     11.80 o 
   0  16   6      162.62      136.19     10.41 o 
   1  16   6        0.33       -4.63      6.54 o 
   2  16   6      135.06      111.87      9.64 o 
   3  16   6       57.71       29.94      9.08 o 
   4  16   6      149.11      126.04     11.52 o 
   5  16   6      178.99      119.09     11.71 o 
   6  16   6      349.85      308.86     21.44 o 
   7  16   6      467.80      499.09     37.33 o 
   8  16   6        5.00       -7.31     21.39 o 
   9  16   6       26.61       26.39     24.65 o 
  -9  17   6        0.38       -9.60     14.93 o 
  -8  17   6        4.65        2.19     13.96 o 
  -7  17   6       82.94       98.89     15.35 o 
  -6  17   6      750.10      775.75     37.19 o 
  -5  17   6        1.45       -2.25      9.66 o 
  -4  17   6      578.12      549.09     22.95 o 
  -3  17   6      121.46      110.05     15.58 o 
  -2  17   6      174.46      157.52     13.11 o 
  -1  17   6        0.82      -13.19      6.84 o 
   0  17   6     1071.06     1085.79     26.30 o 
   1  17   6        3.10       -3.89      6.99 o 
   2  17   6      161.79      124.16     11.87 o 
   3  17   6       95.92       69.72     11.88 o 
   4  17   6     1230.52     1124.23     39.86 o 
   5  17   6       95.65       68.30     11.12 o 
   6  17   6      815.48      812.15     33.16 o 
   7  17   6      181.54      201.93     28.72 o 
   8  17   6      264.60      286.71     33.74 o 
  -8  18   6       31.49       33.10     15.58 o 
  -7  18   6     1471.07     1638.52     51.01 o 
  -6  18   6       18.03       16.32     11.85 o 
  -5  18   6      340.84      353.51     28.48 o 
  -4  18   6        7.56       -0.28     10.27 o 
  -3  18   6     3626.02     3798.17     77.59 o 
  -2  18   6      737.69      707.26     24.47 o 
  -1  18   6      246.68      216.96     16.35 o 
   0  18   6        1.06       -0.42      7.64 o 
   1  18   6      698.79      707.14     28.64 o 
   2  18   6       24.80        9.65      9.64 o 
   3  18   6      580.55      615.20     24.18 o 
   4  18   6      193.78      127.20     17.99 o 
   5  18   6      531.91      532.63     29.86 o 
   6  18   6      146.94      149.53     18.57 o 
   7  18   6      139.32      168.46     40.47 o 
   8  18   6       44.29       61.94     25.75 o 
  -8  19   6      237.11      283.92     23.93 o 
  -7  19   6       58.36       47.94     15.66 o 
  -6  19   6      374.77      456.44     36.21 o 
  -5  19   6       48.02       35.48     12.68 o 
  -4  19   6      283.16      240.10     17.98 o 
  -3  19   6       17.51        8.86     11.00 o 
  -2  19   6     1857.05     1837.01     45.16 o 
  -1  19   6       47.57       28.18     16.67 o 
   0  19   6      457.30      478.13     21.11 o 
   1  19   6      105.42       99.15     12.26 o 
   2  19   6     2052.06     2139.36     49.70 o 
   3  19   6        7.75        4.55     10.55 o 
   4  19   6      794.07      848.43     29.05 o 
   5  19   6       47.66       23.51     16.89 o 
   6  19   6      137.36      137.98     23.69 o 
   7  19   6       18.37      -32.09     32.09 o 
  -7  20   6      301.79      349.94     24.67 o 
  -6  20   6       73.24       55.29     15.44 o 
  -5  20   6      240.11      212.84     17.99 o 
  -4  20   6        7.70      -11.30     11.42 o 
  -3  20   6       48.15       45.46     12.87 o 
  -2  20   6       49.91       52.77     14.28 o 
  -1  20   6     1395.90     1463.46     45.37 o 
   0  20   6        2.75        9.45      9.92 o 
   1  20   6       21.92       20.09     10.55 o 
   2  20   6       13.53        6.79     10.63 o 
   3  20   6     1338.15     1360.32     38.39 o 
   4  20   6      121.39       82.91     14.77 o 
   5  20   6       20.84       -1.17     15.23 o 
   6  20   6       14.76       12.91     19.45 o 
   7  20   6      303.01      303.11     52.50 o 
  -7  21   6        2.10       -3.37     16.44 o 
  -6  21   6      552.49      622.92     48.38 o 
  -5  21   6      199.46      150.79     18.36 o 
  -4  21   6        7.75       -4.07     12.33 o 
  -3  21   6       66.37       52.22     15.53 o 
  -2  21   6        2.65       -5.69     13.55 o 
  -1  21   6        4.85        2.57     12.31 o 
   0  21   6       20.04       11.19     12.85 o 
   1  21   6        8.74        0.60     11.03 o 
   2  21   6       12.80        0.91     14.84 o 
   3  21   6       46.80       28.06     12.84 o 
   4  21   6       28.00       24.75     16.19 o 
   5  21   6        5.45        7.83     18.72 o 
   6  21   6      167.42      237.23     29.34 o 
  -6  22   6       19.98       13.83     16.44 o 
  -5  22   6      156.29      125.34     21.44 o 
  -4  22   6      221.39      199.19     21.86 o 
  -3  22   6      140.45      132.59     18.90 o 
  -2  22   6       29.07       18.32     14.77 o 
  -1  22   6      883.66      844.89     35.26 o 
   0  22   6      121.80      102.49     17.63 o 
   1  22   6        4.81       -4.09     11.45 o 
   2  22   6      166.97      172.88     16.94 o 
   3  22   6      176.06      142.76     22.48 o 
   4  22   6        1.01      -19.22     15.23 o 
   5  22   6        2.81       -5.33     21.77 o 
  -5  23   6        8.83       10.62     17.01 o 
  -4  23   6      477.01      515.58     32.44 o 
  -3  23   6        1.13        0.08     15.19 o 
  -2  23   6      348.43      373.51     26.25 o 
  -1  23   6       31.67        7.42     15.39 o 
   0  23   6     1166.09     1325.41     45.63 o 
   1  23   6        7.79      -12.11     15.63 o 
   2  23   6      232.68      234.19     26.77 o 
   3  23   6      249.12      223.49     30.39 o 
   4  23   6       68.36       51.01     19.66 o 
  -3  24   6      247.75      300.76     28.44 o 
  -2  24   6       26.39        6.92     16.57 o 
  -1  24   6      242.91      260.69     24.35 o 
   0  24   6      172.50      173.62     21.45 o 
   1  24   6     2470.12     2793.16     75.66 o 
   2  24   6        0.35      -17.37     13.62 o 
 -11   0   7     1253.05     1368.72     67.70 o 
  -9   0   7     2424.86     2616.19     85.24 o 
  -7   0   7     1412.76     1408.43     58.09 o 
  -5   0   7     7830.36     7649.63    207.41 o 
  -3   0   7    11470.36    12295.86    235.62 o 
  -1   0   7    49492.09    53964.83   1006.14 o 
   1   0   7     4451.03     4512.85     89.48 o 
   3   0   7    13409.73    12725.74    421.49 o 
   5   0   7     2529.49     2439.70     97.23 o 
   7   0   7      210.18      173.80     25.04 o 
   9   0   7      517.28      462.81     42.05 o 
  11   0   7       64.17       48.86     29.41 o 
 -12   1   7      426.19      402.30     33.54 o 
 -11   1   7        1.86       -0.03     13.62 o 
 -10   1   7     1705.81     1892.81     55.36 o 
  -9   1   7        2.57      -10.73      9.67 o 
  -8   1   7     1491.11     1507.03     35.47 o 
  -7   1   7      274.02      252.08     21.76 o 
  -6   1   7     1899.98     1886.75     32.02 o 
  -5   1   7      932.21      850.90     17.15 o 
  -4   1   7     5925.49     6189.00     87.18 o 
  -3   1   7      372.43      294.87      8.40 o 
  -2   1   7     3913.64     4150.71     59.16 o 
  -1   1   7     3436.72     3713.42     56.29 o 
   0   1   7     8209.03     8849.69    120.25 o 
   1   1   7      228.89      317.58      7.48 o 
   2   1   7     4051.56     3941.20     80.13 o 
   3   1   7     2393.58     2139.45     48.16 o 
   4   1   7     2118.75     2111.39     59.38 o 
   5   1   7       19.06        8.89     12.03 o 
   6   1   7     2250.58     2413.79     70.54 o 
   7   1   7      503.63      470.60     27.41 o 
   8   1   7     1228.97     1274.94     67.21 o 
   9   1   7      415.50      404.09     28.61 o 
  10   1   7      475.19      529.65     35.45 o 
  11   1   7      442.67      420.78     34.55 o 
 -12   2   7       51.59       39.69     24.14 o 
 -11   2   7       40.21       28.04     14.53 o 
 -10   2   7        1.81       -8.53     11.27 o 
  -9   2   7      549.30      543.00     28.83 o 
  -8   2   7      470.18      450.65     20.96 o 
  -7   2   7      607.89      600.62     18.19 o 
  -6   2   7      453.27      438.73     14.80 o 
  -5   2   7     1756.39     1941.92     31.94 o 
  -4   2   7     1945.12     1928.31     33.66 o 
  -3   2   7     2202.79     2244.20     34.67 o 
  -2   2   7     3130.35     3179.98     46.54 o 
  -1   2   7     9703.59    10773.32    145.72 o 
   0   2   7    11334.71    12813.56    172.26 o 
   1   2   7      558.38      456.97     10.26 o 
   2   2   7    11467.28    12488.92    205.99 o 
   3   2   7      189.85      146.85      9.91 o 
   4   2   7     2456.23     2633.60     57.65 o 
   5   2   7      123.20      112.83     12.45 o 
   6   2   7      183.52      152.36     20.78 o 
   7   2   7      367.79      336.91     23.71 o 
   8   2   7      325.06      327.76     25.00 o 
   9   2   7      172.12      157.82     19.63 o 
  10   2   7     1695.30     1706.58     62.73 o 
  11   2   7        3.96       -2.75     22.85 o 
 -12   3   7      612.75      703.51     38.87 o 
 -11   3   7      140.67      150.88     20.92 o 
 -10   3   7       17.54       -6.34     10.71 o 
  -9   3   7      179.74      151.73     16.98 o 
  -8   3   7        0.51       -1.79      7.32 o 
  -7   3   7     1246.04     1159.60     27.12 o 
  -6   3   7     3977.69     4136.06     69.64 o 
  -5   3   7      331.57      265.31     15.52 o 
  -4   3   7     5502.23     5876.34     83.20 o 
  -3   3   7     6172.84     6344.35     88.74 o 
  -2   3   7      536.65      488.77     10.91 o 
  -1   3   7       24.73        7.26      3.03 o 
   0   3   7     1670.81     1874.55     31.57 o 
   1   3   7    14473.91    15404.25    226.60 o 
   2   3   7     2897.16     3213.46     50.65 o 
   3   3   7       78.54       86.25      8.10 o 
   4   3   7        1.31        6.23      3.94 o 
   5   3   7     6387.80     6538.38    162.23 o 
   6   3   7      328.28      287.08     24.19 o 
   7   3   7      443.48      393.79     24.31 o 
   8   3   7      443.49      432.27     28.03 o 
   9   3   7     2006.94     2014.67     85.80 o 
  10   3   7        6.32       13.06     15.12 o 
  11   3   7      295.91      291.39     30.04 o 
 -12   4   7       17.85       29.58     19.20 o 
 -11   4   7     1490.67     1584.26     54.17 o 
 -10   4   7       17.82       -3.13     13.41 o 
  -9   4   7      545.41      548.26     27.26 o 
  -8   4   7      103.14       78.20      9.46 o 
  -7   4   7     1187.68     1129.75     34.03 o 
  -6   4   7      181.26      154.71      9.75 o 
  -5   4   7     2099.75     2008.98     50.90 o 
  -4   4   7      567.53      583.20     12.93 o 
  -3   4   7     5563.25     5710.30    107.10 o 
  -2   4   7     5470.45     5657.59     87.53 o 
  -1   4   7        9.75       11.94      3.34 o 
   0   4   7     1486.88     1341.42     24.00 o 
   1   4   7    16491.90    17600.42    258.45 o 
   2   4   7       63.32       38.60      3.76 o 
   3   4   7     2228.49     2184.64     44.67 o 
   4   4   7      157.85      105.26      9.46 o 
   5   4   7      938.99      845.00     26.52 o 
   6   4   7     2520.36     2403.82     70.15 o 
   7   4   7     1825.32     1875.10     60.07 o 
   8   4   7      399.55      370.95     26.40 o 
   9   4   7      199.11      240.76     23.40 o 
  10   4   7      214.86      218.44     25.45 o 
  11   4   7      302.34      315.88     29.72 o 
 -12   5   7      326.73      389.44     35.07 o 
 -11   5   7       57.46       52.32     20.58 o 
 -10   5   7     1999.12     2076.18     62.71 o 
  -9   5   7        3.27       -8.20     12.00 o 
  -8   5   7     3414.00     3640.61     65.41 o 
  -7   5   7       81.61       61.05      8.59 o 
  -6   5   7     6503.24     6799.21    108.76 o 
  -5   5   7       48.18       28.11      5.82 o 
  -4   5   7     2205.47     2268.15     56.67 o 
  -3   5   7      150.33      135.03      7.13 o 
  -2   5   7    24339.21    26278.07    384.71 o 
  -1   5   7      594.67      641.52     14.38 o 
   0   5   7     8013.31     8213.53    123.56 o 
   1   5   7       56.20       36.14      4.49 o 
   2   5   7    13506.89    14423.90    230.60 o 
   3   5   7        5.00        1.07      3.36 o 
   4   5   7     3936.31     4003.44     64.05 o 
   5   5   7      192.83      138.97     11.96 o 
   6   5   7     2058.23     2177.50     64.93 o 
   7   5   7        8.23        2.29     11.06 o 
   8   5   7      108.65       86.88     16.64 o 
   9   5   7       66.82       47.62     16.67 o 
  10   5   7      339.35      361.32     29.11 o 
  11   5   7       16.93       -1.91     18.97 o 
 -12   6   7       52.21       43.26     17.27 o 
 -11   6   7      204.81      215.50     27.70 o 
 -10   6   7      225.49      225.60     22.35 o 
  -9   6   7     2197.67     2263.13     97.81 o 
  -8   6   7      242.32      187.94     14.32 o 
  -7   6   7     3700.37     3893.17     68.11 o 
  -6   6   7      365.61      301.16     13.08 o 
  -5   6   7     3292.03     3347.63     69.52 o 
  -4   6   7      125.11       90.15      7.05 o 
  -3   6   7     2940.31     3189.04     57.93 o 
  -2   6   7     4470.66     4841.53     76.21 o 
  -1   6   7     9430.71     9604.70    144.36 o 
   0   6   7     1102.60     1114.41     22.62 o 
   1   6   7     4052.73     4239.98     66.43 o 
   2   6   7     1106.88     1166.94     22.11 o 
   3   6   7     1529.38     1495.63     27.22 o 
   4   6   7      541.42      580.13     14.20 o 
   5   6   7     1387.94     1309.07     25.88 o 
   6   6   7      156.21      141.23     15.57 o 
   7   6   7     2108.34     2041.70     63.69 o 
   8   6   7       75.94       34.52     14.59 o 
   9   6   7     1346.96     1368.20     52.08 o 
  10   6   7       90.00       57.13     19.04 o 
  11   6   7      685.71      777.15     43.74 o 
 -12   7   7       49.83       35.37     19.13 o 
 -11   7   7       37.27       26.84     18.04 o 
 -10   7   7        4.57       -0.12     14.54 o 
  -9   7   7      297.10      288.83     19.08 o 
  -8   7   7      136.04      115.64     12.74 o 
  -7   7   7      124.02      109.58     11.31 o 
  -6   7   7     1347.05     1287.32     28.55 o 
  -5   7   7      981.96      895.48     21.37 o 
  -4   7   7       83.40       52.08      8.26 o 
  -3   7   7      101.52       69.24      5.88 o 
  -2   7   7      282.04      215.52      8.46 o 
  -1   7   7     4587.42     4407.24     69.52 o 
   0   7   7      830.65      712.58     15.46 o 
   1   7   7      398.46      407.88     10.85 o 
   2   7   7      669.31      542.25     13.16 o 
   3   7   7     9486.51    10395.64    156.41 o 
   4   7   7     1341.16     1382.56     26.56 o 
   5   7   7      118.75       90.57      7.11 o 
   6   7   7      306.43      295.12     16.89 o 
   7   7   7     4078.97     4154.14    112.47 o 
   8   7   7      477.46      498.30     30.01 o 
   9   7   7      369.13      302.34     25.87 o 
  10   7   7        3.99      -32.29     16.14 o 
  11   7   7      217.60      243.35     40.71 o 
 -12   8   7        6.13       -4.23     18.99 o 
 -11   8   7        9.76       -5.33     16.73 o 
 -10   8   7      245.07      236.70     33.59 o 
  -9   8   7      246.67      206.84     16.86 o 
  -8   8   7      193.26      159.31     15.72 o 
  -7   8   7       57.80       38.38      9.95 o 
  -6   8   7      655.47      687.97     22.92 o 
  -5   8   7       73.94       86.17      7.83 o 
  -4   8   7     1497.40     1447.71     28.90 o 
  -3   8   7      299.53      305.59     10.77 o 
  -2   8   7      619.16      552.79     13.84 o 
  -1   8   7      377.25      325.53     10.16 o 
   0   8   7     3975.34     4072.70     64.63 o 
   1   8   7      122.68       94.08      6.14 o 
   2   8   7     2942.23     2944.51     48.78 o 
   3   8   7       31.77       38.08      5.43 o 
   4   8   7     1753.26     1779.14     32.75 o 
   5   8   7       99.97       75.39      6.88 o 
   6   8   7      797.22      626.92     28.43 o 
   7   8   7        1.20        6.14     12.43 o 
   8   8   7     1539.29     1455.16     51.70 o 
   9   8   7      123.74      151.08     21.00 o 
  10   8   7      115.46       87.84     20.56 o 
  11   8   7       67.70       71.46     37.92 o 
 -11   9   7      156.61      161.39     21.81 o 
 -10   9   7      495.48      537.24     26.89 o 
  -9   9   7       11.22       18.15     11.89 o 
  -8   9   7     3652.01     3579.65     75.33 o 
  -7   9   7      482.17      451.02     20.65 o 
  -6   9   7      697.78      633.17     22.54 o 
  -5   9   7     1118.61     1020.26     28.31 o 
  -4   9   7     5845.72     6017.39    109.16 o 
  -3   9   7     2012.38     2026.68     36.75 o 
  -2   9   7     1087.37     1021.34     21.15 o 
  -1   9   7      401.80      397.03     11.28 o 
   0   9   7     7406.72     7710.60    117.49 o 
   1   9   7      845.26      726.78     16.40 o 
   2   9   7      880.16      925.47     19.67 o 
   3   9   7      944.99      908.65     30.45 o 
   4   9   7     4097.95     4250.60     69.25 o 
   5   9   7       28.95       10.10      5.78 o 
   6   9   7     1488.37     1401.56     39.15 o 
   7   9   7      782.22      675.48     30.83 o 
   8   9   7      193.84      205.13     35.49 o 
   9   9   7      980.97     1050.92     45.18 o 
  10   9   7       35.46       -7.78     28.44 o 
 -11  10   7      820.85      947.82     44.45 o 
 -10  10   7      255.01      247.46     22.21 o 
  -9  10   7     1048.22     1070.96     34.31 o 
  -8  10   7      155.25      117.62     14.21 o 
  -7  10   7     5022.28     4963.65     96.93 o 
  -6  10   7      487.61      380.92     23.86 o 
  -5  10   7     1054.81     1022.86     28.58 o 
  -4  10   7      406.62      454.66     18.06 o 
  -3  10   7     6506.36     6863.88    107.22 o 
  -2  10   7      167.41      127.66      7.00 o 
  -1  10   7     2489.25     2570.91     47.08 o 
   0  10   7      178.69      129.28      7.19 o 
   1  10   7     2241.29     2224.64     38.77 o 
   2  10   7     2311.62     2196.83     38.73 o 
   3  10   7     1132.77     1133.16     30.85 o 
   4  10   7       57.19       55.72      6.60 o 
   5  10   7     2531.02     2603.20     46.49 o 
   6  10   7       87.36       47.51     10.58 o 
   7  10   7      821.01      768.94     28.27 o 
   8  10   7      529.27      571.56     51.77 o 
   9  10   7      469.30      415.41     49.10 o 
  10  10   7      907.94      954.78     74.14 o 
 -11  11   7       25.28        4.12     18.90 o 
 -10  11   7      180.03      155.54     17.66 o 
  -9  11   7      196.59      182.23     17.08 o 
  -8  11   7      377.68      367.85     20.83 o 
  -7  11   7      172.56      153.04     14.34 o 
  -6  11   7     2931.37     2825.03     60.90 o 
  -5  11   7       44.65       33.72      9.21 o 
  -4  11   7     2413.69     2426.61     57.65 o 
  -3  11   7       31.05       10.05      5.61 o 
  -2  11   7     1977.29     1926.48     41.28 o 
  -1  11   7      455.11      458.10     12.68 o 
   0  11   7     1417.64     1337.23     26.05 o 
   1  11   7      817.20      827.09     18.76 o 
   2  11   7     5017.21     5083.18     81.03 o 
   3  11   7      925.63      819.19     25.30 o 
   4  11   7     1066.08     1058.13     32.21 o 
   5  11   7     4128.94     4234.71     78.51 o 
   6  11   7     2287.96     2360.13     57.59 o 
   7  11   7       82.05       42.41     10.63 o 
   8  11   7      498.71      488.33     48.86 o 
   9  11   7       24.76       -7.05     27.22 o 
  10  11   7      417.43      446.28     52.02 o 
 -11  12   7      357.98      390.52     31.55 o 
 -10  12   7        2.92       -0.90     13.41 o 
  -9  12   7       21.19        6.37     12.23 o 
  -8  12   7      687.57      702.10     32.10 o 
  -7  12   7       28.54       18.41     10.07 o 
  -6  12   7     1031.25      996.57     50.56 o 
  -5  12   7     3517.13     3629.21     73.22 o 
  -4  12   7      382.67      361.46     17.02 o 
  -3  12   7      855.61      788.07     23.41 o 
  -2  12   7      364.36      350.30     13.19 o 
  -1  12   7      792.68      704.72     20.49 o 
   0  12   7        9.62        6.58      4.65 o 
   1  12   7     1861.21     1843.31     39.46 o 
   2  12   7      984.01      930.57     20.98 o 
   3  12   7      703.03      652.42     17.10 o 
   4  12   7     1004.70      871.32     20.91 o 
   5  12   7      204.41      163.62     13.35 o 
   6  12   7      200.62      156.35     15.65 o 
   7  12   7      476.08      467.05     25.65 o 
   8  12   7       32.33       12.64     26.98 o 
   9  12   7      325.93      321.83     45.21 o 
  10  12   7      147.75      113.76     39.13 o 
 -10  13   7       68.11       69.01     16.33 o 
  -9  13   7       73.60       53.22     14.65 o 
  -8  13   7       73.27       46.91     12.79 o 
  -7  13   7        9.17       -2.48     10.11 o 
  -6  13   7     1188.55     1053.14     31.87 o 
  -5  13   7      585.39      557.34     22.28 o 
  -4  13   7        8.73       -3.77      7.51 o 
  -3  13   7      456.22      417.24     20.17 o 
  -2  13   7      531.24      521.99     17.20 o 
  -1  13   7     1560.69     1527.89     37.99 o 
   0  13   7      135.68      112.61      7.75 o 
   1  13   7     1303.68     1300.11     26.57 o 
   2  13   7       81.58       71.08      7.79 o 
   3  13   7     1811.67     1742.67     33.89 o 
   4  13   7      481.84      397.48     14.39 o 
   5  13   7     2852.26     2863.80     51.59 o 
   6  13   7       10.76       -1.00     11.73 o 
   7  13   7      783.22      770.98     40.50 o 
   8  13   7       10.96       -2.95     17.02 o 
   9  13   7       92.09       80.46     33.54 o 
 -10  14   7      140.79      160.62     20.19 o 
  -9  14   7      455.42      545.88     27.64 o 
  -8  14   7      629.44      651.30     28.81 o 
  -7  14   7      126.09       91.13     15.75 o 
  -6  14   7       35.33       37.23     11.11 o 
  -5  14   7     4355.62     4172.94     83.63 o 
  -4  14   7     1408.73     1364.10     35.64 o 
  -3  14   7      250.45      213.86     14.12 o 
  -2  14   7      697.58      652.08     18.34 o 
  -1  14   7      257.88      230.89     11.62 o 
   0  14   7      770.74      806.21     39.08 o 
   1  14   7        7.69        2.08      5.56 o 
   2  14   7       66.52       52.96      8.36 o 
   3  14   7      799.49      691.41     18.64 o 
   4  14   7      336.64      346.13     22.99 o 
   5  14   7      564.06      441.42     21.45 o 
   6  14   7      319.10      305.83     21.08 o 
   7  14   7       49.85       21.67     17.19 o 
   8  14   7       48.70       27.10     19.94 o 
   9  14   7      110.12       45.94     32.57 o 
 -10  15   7      294.54      358.89     25.76 o 
  -9  15   7       20.88        2.20     14.17 o 
  -8  15   7      613.44      661.58     29.70 o 
  -7  15   7        0.87       -6.24     10.66 o 
  -6  15   7      242.83      197.37     16.39 o 
  -5  15   7       73.74       72.64     12.10 o 
  -4  15   7     3905.94     3819.47    111.95 o 
  -3  15   7       13.15       17.08      8.93 o 
  -2  15   7      546.20      489.63     19.58 o 
  -1  15   7      805.38      772.58     29.60 o 
   0  15   7     3049.94     3169.98     56.02 o 
   1  15   7      114.66       92.29      9.63 o 
   2  15   7      964.17      937.14     26.72 o 
   3  15   7       62.99       46.75      7.71 o 
   4  15   7     1727.99     1760.42     62.98 o 
   5  15   7      379.39      404.46     21.77 o 
   6  15   7       54.37       29.50     13.68 o 
   7  15   7        2.85      -30.37     16.24 o 
   8  15   7      707.65      670.15     59.31 o 
   9  15   7       87.80      107.68     38.16 o 
  -9  16   7      577.30      653.67     31.74 o 
  -8  16   7      116.61      110.83     16.24 o 
  -7  16   7      672.32      662.03     29.02 o 
  -6  16   7        2.42        0.73     11.13 o 
  -5  16   7      547.06      551.73     24.59 o 
  -4  16   7      155.39      123.78     13.81 o 
  -3  16   7     2178.80     2221.63     50.35 o 
  -2  16   7        6.98       -0.98      8.27 o 
  -1  16   7      989.19      914.46     23.52 o 
   0  16   7      268.74      247.01     12.71 o 
   1  16   7     1338.90     1391.29     30.61 o 
   2  16   7       16.67       10.60      7.56 o 
   3  16   7     1120.79     1053.58     33.82 o 
   4  16   7      211.06      171.67     13.49 o 
   5  16   7      556.86      521.43     34.27 o 
   6  16   7      161.95      144.17     20.90 o 
   7  16   7      392.88      420.16     42.17 o 
   8  16   7      154.11      112.54     35.73 o 
  -9  17   7       90.46       80.33     18.52 o 
  -8  17   7      669.63      819.66     33.73 o 
  -7  17   7      139.14      136.31     16.80 o 
  -6  17   7      116.00      110.77     18.50 o 
  -5  17   7       32.88        7.85     11.04 o 
  -4  17   7       25.31       17.53     11.16 o 
  -3  17   7       80.61       58.97     11.37 o 
  -2  17   7      704.26      668.71     23.74 o 
  -1  17   7      431.29      441.53     17.06 o 
   0  17   7      942.34      928.33     24.06 o 
   1  17   7      117.30       87.14      9.83 o 
   2  17   7      204.42      184.02     13.95 o 
   3  17   7      161.80       87.71     12.09 o 
   4  17   7     2368.61     2454.80     55.34 o 
   5  17   7      126.60      115.31     14.14 o 
   6  17   7      104.26       75.13     34.64 o 
   7  17   7      326.60      292.95     31.94 o 
   8  17   7        7.13      -31.93     28.07 o 
  -8  18   7      210.94      232.54     21.62 o 
  -7  18   7       14.45       -0.96     13.79 o 
  -6  18   7      183.62      170.16     17.04 o 
  -5  18   7      370.65      298.42     19.67 o 
  -4  18   7      233.85      244.09     17.77 o 
  -3  18   7      521.43      441.26     28.28 o 
  -2  18   7      532.45      521.35     22.70 o 
  -1  18   7      374.81      383.25     19.09 o 
   0  18   7      678.40      645.77     20.64 o 
   1  18   7       57.42       43.11     10.34 o 
   2  18   7      253.39      250.89     18.57 o 
   3  18   7       17.15       22.17     10.79 o 
   4  18   7      682.62      663.60     34.14 o 
   5  18   7      273.87      213.86     19.57 o 
   6  18   7      579.90      687.60     79.48 o 
   7  18   7       15.99       -8.65     22.63 o 
  -8  19   7       71.02       63.24     17.61 o 
  -7  19   7       47.85       62.27     16.43 o 
  -6  19   7      201.02      157.88     18.01 o 
  -5  19   7       81.57       85.68     15.17 o 
  -4  19   7       41.11       39.48     12.52 o 
  -3  19   7      442.63      499.89     35.33 o 
  -2  19   7      431.99      429.44     21.47 o 
  -1  19   7       46.11       35.97     10.49 o 
   0  19   7       39.93       18.88     10.12 o 
   1  19   7      351.38      296.36     18.06 o 
   2  19   7      250.25      205.89     16.05 o 
   3  19   7     1031.49     1096.74     33.05 o 
   4  19   7       50.35       30.05     12.69 o 
   5  19   7      273.94      270.93     31.96 o 
   6  19   7       35.76        1.70     33.30 o 
   7  19   7       38.70       -8.51     35.25 o 
  -7  20   7      295.97      248.18     22.28 o 
  -6  20   7      178.90      238.51     27.82 o 
  -5  20   7       87.07       62.10     14.38 o 
  -4  20   7      113.64      122.37     15.61 o 
  -3  20   7      423.07      395.39     22.26 o 
  -2  20   7       68.37       44.18     11.69 o 
  -1  20   7     1542.49     1648.49     49.58 o 
   0  20   7      329.85      323.19     33.15 o 
   1  20   7      615.66      641.14     29.39 o 
   2  20   7       72.97       48.73     12.66 o 
   3  20   7      265.57      262.97     18.88 o 
   4  20   7      175.36      137.30     16.48 o 
   5  20   7      147.89      106.80     22.53 o 
   6  20   7      110.33       80.46     40.84 o 
  -6  21   7      380.85      435.51     27.01 o 
  -5  21   7       14.19       10.54     13.66 o 
  -4  21   7      182.35      184.09     18.32 o 
  -3  21   7      102.27       62.01     18.44 o 
  -2  21   7      687.36      697.79     34.96 o 
  -1  21   7       41.97       11.12     13.25 o 
   0  21   7      353.19      367.11     28.00 o 
   1  21   7        4.43       -5.21     11.32 o 
   2  21   7      991.21      944.19     31.49 o 
   3  21   7       60.66       38.52     15.89 o 
   4  21   7      736.33      706.48     34.92 o 
   5  21   7        4.64       -7.75     20.37 o 
  -5  22   7      182.33      174.94     20.21 o 
  -4  22   7        6.15        5.88     15.11 o 
  -3  22   7        6.19       -7.48     14.29 o 
  -2  22   7       83.75       66.17     20.75 o 
  -1  22   7       97.79       62.81     16.47 o 
   0  22   7        4.46      -19.05     13.65 o 
   1  22   7      138.44      121.45     18.13 o 
   2  22   7       99.74       60.25     14.87 o 
   3  22   7      333.99      293.71     21.68 o 
   4  22   7      106.34      140.18     25.10 o 
  -4  23   7      276.54      329.20     51.12 o 
  -3  23   7       23.63       -7.47     16.74 o 
  -2  23   7       11.94       -1.95     14.88 o 
  -1  23   7       79.92       64.16     17.83 o 
   0  23   7      202.09      250.94     27.35 o 
   1  23   7      191.29      209.91     25.63 o 
   2  23   7      258.20      235.93     20.93 o 
   3  23   7      450.71      458.92     30.05 o 
  -2  24   7      208.81      220.70     23.60 o 
  -1  24   7      546.34      550.39     32.69 o 
   0  24   7        8.33        5.31     15.75 o 
   1  24   7       27.17       -5.60     18.27 o 
 -12   0   8      644.00      832.48     51.64 o 
 -10   0   8      190.55      153.43     26.37 o 
  -8   0   8     2679.95     2903.15     90.22 o 
  -6   0   8     1761.54     1678.40     37.59 o 
  -4   0   8     3185.64     3158.49     67.56 o 
  -2   0   8      920.39      790.78     29.55 o 
   0   0   8     7533.87     7198.76    141.79 o 
   2   0   8      126.51       88.28     13.49 o 
   4   0   8     1262.24     1134.41     52.99 o 
   6   0   8     1735.68     1780.98     79.73 o 
   8   0   8      397.79      310.16     35.00 o 
  10   0   8      214.04      199.56     34.76 o 
 -12   1   8      686.11      759.12     40.27 o 
 -11   1   8       55.62       40.48     15.00 o 
 -10   1   8       19.66        2.08     11.98 o 
  -9   1   8      171.31      125.50     14.70 o 
  -8   1   8     1681.30     1714.81     43.64 o 
  -7   1   8     1364.33     1376.76     35.86 o 
  -6   1   8       21.14        3.94      4.77 o 
  -5   1   8     1561.61     1506.08     26.46 o 
  -4   1   8     1192.33     1224.77     22.08 o 
  -3   1   8     1827.73     1822.90     29.57 o 
  -2   1   8      149.06      109.44      6.61 o 
  -1   1   8    20004.44    21618.07    288.26 o 
   0   1   8    12389.13    13812.57    185.84 o 
   1   1   8     2131.23     2006.25     30.75 o 
   2   1   8      126.64      107.86     11.39 o 
   3   1   8     6559.66     6439.40    128.22 o 
   4   1   8      925.53      833.64     42.90 o 
   5   1   8     5887.68     6037.78    151.33 o 
   6   1   8      993.43     1069.26     39.18 o 
   7   1   8     3202.18     3399.41     95.72 o 
   8   1   8      188.65      173.20     19.76 o 
   9   1   8      251.66      316.02     27.38 o 
  10   1   8       20.95       11.45     19.81 o 
  11   1   8      159.50      145.26     25.26 o 
 -12   2   8        1.32       -9.41     16.98 o 
 -11   2   8      897.14      951.05     35.56 o 
 -10   2   8      940.04     1017.59     47.47 o 
  -9   2   8      792.35      828.75     29.73 o 
  -8   2   8      215.36      169.14     26.24 o 
  -7   2   8     3008.86     3231.93     70.53 o 
  -6   2   8      534.14      523.04     17.15 o 
  -5   2   8      138.13       81.79      5.94 o 
  -4   2   8      649.47      565.53     14.34 o 
  -3   2   8     1521.58     1378.63     23.75 o 
  -2   2   8     3571.06     3754.25     54.66 o 
  -1   2   8     2312.11     2151.61     33.32 o 
   0   2   8      553.45      463.91     10.48 o 
   1   2   8     2439.98     2276.62     37.40 o 
   2   2   8       20.82       32.56      6.15 o 
   3   2   8      414.02      324.88     14.21 o 
   4   2   8        2.29        7.01      6.26 o 
   5   2   8     4618.61     4468.66    139.77 o 
   6   2   8     2140.01     2083.72     63.48 o 
   7   2   8     2812.36     2869.40     83.59 o 
   8   2   8       54.56       31.95     14.17 o 
   9   2   8      674.33      671.11     35.51 o 
  10   2   8     1039.61     1081.67     51.65 o 
  11   2   8      186.14      207.92     33.06 o 
 -12   3   8      186.93      171.11     24.84 o 
 -11   3   8      155.80      154.13     20.72 o 
 -10   3   8     1200.01     1237.80     38.37 o 
  -9   3   8      321.09      306.68     19.65 o 
  -8   3   8      728.60      681.40     25.46 o 
  -7   3   8      397.56      362.14     15.95 o 
  -6   3   8     2717.54     2759.41     50.19 o 
  -5   3   8      359.56      295.63     13.03 o 
  -4   3   8     3740.82     3830.34     56.84 o 
  -3   3   8     1214.19     1310.52     22.83 o 
  -2   3   8    10449.08    11737.34    159.30 o 
  -1   3   8      851.14      903.51     16.83 o 
   0   3   8     3348.14     3242.00     51.93 o 
   1   3   8     8443.78     9300.54    139.13 o 
   2   3   8     4140.13     4380.93     76.70 o 
   3   3   8      770.30      767.49     23.08 o 
   4   3   8     1054.59     1032.09     35.69 o 
   5   3   8       19.60        7.37      8.50 o 
   6   3   8     1964.01     2026.53     64.29 o 
   7   3   8     1036.52      988.97     39.22 o 
   8   3   8       47.17       38.37     14.92 o 
   9   3   8        0.57      -10.78     26.01 o 
  10   3   8       91.90       64.95     20.67 o 
  11   3   8       68.90       44.59     26.98 o 
 -12   4   8       65.02       77.81     23.73 o 
 -11   4   8      427.52      463.87     31.65 o 
 -10   4   8      268.50      220.91     22.73 o 
  -9   4   8      462.58      465.61     23.24 o 
  -8   4   8       19.46       11.18      8.09 o 
  -7   4   8        4.21        1.31      6.77 o 
  -6   4   8     1941.54     1935.70     37.98 o 
  -5   4   8     1187.86     1153.42     25.22 o 
  -4   4   8      112.23       68.15      5.41 o 
  -3   4   8    11754.64    12994.59    176.25 o 
  -2   4   8     1979.42     1949.49     34.51 o 
  -1   4   8      104.33       84.88      5.72 o 
   0   4   8     4455.02     4751.60     73.97 o 
   1   4   8       33.92       29.19      3.95 o 
   2   4   8     5807.07     5909.09     90.48 o 
   3   4   8      342.37      273.99     10.22 o 
   4   4   8      241.82      197.01     16.76 o 
   5   4   8      189.65      184.66     13.39 o 
   6   4   8      566.63      513.96     26.64 o 
   7   4   8       95.48       58.68     14.83 o 
   8   4   8      296.35      339.53     25.92 o 
   9   4   8      755.62      735.58     57.00 o 
  10   4   8        3.73      -12.12     15.63 o 
  11   4   8      107.52      109.33     23.28 o 
 -12   5   8        5.53       -5.33     17.62 o 
 -11   5   8      147.73      159.61     21.70 o 
 -10   5   8      212.05      181.51     27.74 o 
  -9   5   8     1168.75     1168.81     68.09 o 
  -8   5   8      154.77      170.22     12.49 o 
  -7   5   8      729.61      658.57     20.10 o 
  -6   5   8      609.11      596.88     17.68 o 
  -5   5   8     3155.89     3098.34     62.16 o 
  -4   5   8     4886.89     5098.91     82.17 o 
  -3   5   8     6153.93     6393.96     99.61 o 
  -2   5   8      557.09      572.14     14.86 o 
  -1   5   8       23.79       11.53      4.22 o 
   0   5   8      801.82      674.35     14.93 o 
   1   5   8     4176.47     4132.48     65.05 o 
   2   5   8      669.20      691.22     18.74 o 
   3   5   8     5191.75     5410.09     83.90 o 
   4   5   8     3930.50     4035.32     98.05 o 
   5   5   8     2377.68     2319.29     55.11 o 
   6   5   8        9.35       -7.00      9.55 o 
   7   5   8     2243.23     2291.36     70.25 o 
   8   5   8      366.98      336.35     25.34 o 
   9   5   8     1911.98     2107.28    117.04 o 
  10   5   8        1.34       -9.74     25.16 o 
  11   5   8      261.13      297.51     30.46 o 
 -12   6   8      116.16      115.74     23.03 o 
 -11   6   8      295.10      273.98     26.25 o 
 -10   6   8      346.67      370.91     42.57 o 
  -9   6   8     1008.00      913.59     37.39 o 
  -8   6   8     1834.78     1886.22     45.64 o 
  -7   6   8      326.17      327.85     19.10 o 
  -6   6   8      782.07      748.07     20.27 o 
  -5   6   8     1524.38     1539.96     31.62 o 
  -4   6   8     9422.27    10065.77    153.99 o 
  -3   6   8      144.03      115.56      7.41 o 
  -2   6   8     9336.82     9776.36    148.11 o 
  -1   6   8      634.68      555.10     16.16 o 
   0   6   8     3862.92     3877.83     61.87 o 
   1   6   8      503.83      469.14     11.81 o 
   2   6   8      753.31      688.33     15.37 o 
   3   6   8     4174.62     4162.32     66.34 o 
   4   6   8     2930.50     2902.68     54.96 o 
   5   6   8      213.04      169.97     13.51 o 
   6   6   8      122.26       89.40     16.53 o 
   7   6   8      285.65      296.53     29.05 o 
   8   6   8     6441.80     6920.58    178.30 o 
   9   6   8      312.05      318.14     26.80 o 
  10   6   8      312.86      280.13     30.02 o 
  11   6   8       69.66       51.58     20.97 o 
 -12   7   8      238.58      219.60     26.43 o 
 -11   7   8       31.47       26.81     17.45 o 
 -10   7   8      564.14      550.09     33.20 o 
  -9   7   8      255.20      269.70     18.05 o 
  -8   7   8     1442.22     1416.41     38.05 o 
  -7   7   8       30.47       18.92      9.06 o 
  -6   7   8     1206.30     1208.42     44.08 o 
  -5   7   8      879.07      872.94     21.54 o 
  -4   7   8     6027.23     6419.76    136.44 o 
  -2   7   8     1754.55     1581.48     35.90 o 
  -1   7   8     1041.94      982.78     20.24 o 
   0   7   8      383.88      384.70     11.05 o 
   1   7   8       56.54       27.50      4.37 o 
   2   7   8      945.46      915.94     27.01 o 
   3   7   8      264.64      234.88     13.51 o 
   4   7   8     2352.51     2372.65     41.39 o 
   5   7   8      499.20      417.52     18.94 o 
   6   7   8      224.07      237.86     16.05 o 
   7   7   8     2885.69     2922.88     84.80 o 
   8   7   8      380.56      423.26     35.61 o 
   9   7   8      373.86      320.75     54.93 o 
  10   7   8       41.46       22.08     18.86 o 
  11   7   8       31.39       36.55     21.71 o 
 -11   8   8      372.56      366.13     29.01 o 
 -10   8   8        2.60      -10.40     15.07 o 
  -9   8   8      157.75      110.94     14.52 o 
  -8   8   8        0.02        0.73      9.64 o 
  -7   8   8     1608.69     1666.12     41.65 o 
  -6   8   8     1129.19     1022.51     29.32 o 
  -5   8   8     3992.71     4226.07     81.40 o 
  -4   8   8        0.01       -2.33      5.11 o 
  -3   8   8     1174.81     1117.18     23.44 o 
  -2   8   8      363.93      319.87     13.71 o 
  -1   8   8     2160.31     2206.13     38.52 o 
   0   8   8      280.06      260.29      9.44 o 
   1   8   8     1070.51     1014.93     20.72 o 
   2   8   8      264.19      226.06     16.50 o 
   3   8   8      814.90      776.89     20.91 o 
   4   8   8      820.28      784.22     21.31 o 
   5   8   8      538.13      482.17     20.60 o 
   6   8   8      112.62       62.28     11.08 o 
   7   8   8      937.77      926.23     38.48 o 
   8   8   8      270.20      257.41     28.07 o 
   9   8   8       48.28       28.34     25.89 o 
  10   8   8        5.28      -12.41     17.58 o 
 -11   9   8      199.25      224.57     27.22 o 
 -10   9   8      108.94       74.12     18.07 o 
  -9   9   8      264.54      260.15     22.70 o 
  -8   9   8      138.90      120.09     13.82 o 
  -7   9   8      394.88      372.87     19.74 o 
  -6   9   8     2401.36     2721.88     58.47 o 
  -5   9   8      921.96      898.09     26.38 o 
  -4   9   8     1631.24     1634.40     37.85 o 
  -3   9   8     1980.29     1858.82     51.06 o 
  -2   9   8     3652.94     3544.86     58.87 o 
  -1   9   8      507.29      447.57     12.61 o 
   0   9   8     3734.71     3753.72     60.98 o 
   1   9   8       36.57       18.56      4.82 o 
   2   9   8     3848.41     3803.24     79.52 o 
   3   9   8     2688.09     2708.49     46.61 o 
   4   9   8        4.66       -2.64      5.23 o 
   5   9   8     1226.77     1158.57     33.94 o 
   6   9   8      320.85      231.82     27.46 o 
   7   9   8      212.17      186.93     19.07 o 
   8   9   8       79.51       90.11     17.89 o 
   9   9   8      113.94      124.71     42.05 o 
  10   9   8      147.22      136.61     38.89 o 
 -11  10   8        2.64      -18.80     17.94 o 
 -10  10   8      132.70      107.76     16.70 o 
  -9  10   8       19.46       12.89     11.99 o 
  -8  10   8      448.76      448.97     38.63 o 
  -7  10   8       35.14        9.85     10.08 o 
  -6  10   8     1695.56     1610.54     40.44 o 
  -5  10   8      655.85      627.39     21.95 o 
  -4  10   8     2898.27     2999.25     61.15 o 
  -3  10   8       97.77       96.24      9.41 o 
  -2  10   8     4163.36     4207.23     68.80 o 
  -1  10   8     1132.70     1122.59     23.04 o 
   0  10   8     2267.31     2206.76     39.00 o 
   1  10   8       71.95       61.40      6.02 o 
   2  10   8     1538.51     1541.69     35.33 o 
   3  10   8        1.00       -2.19      4.84 o 
   4  10   8      899.23      874.54     20.55 o 
   5  10   8      232.66      205.92     19.20 o 
   6  10   8     2612.72     2432.41     59.45 o 
   7  10   8      317.11      222.71     20.18 o 
   8  10   8      458.13      488.84     30.31 o 
   9  10   8       64.99       51.53     29.90 o 
  10  10   8     3227.78     3651.66    162.61 o 
 -11  11   8      101.23       45.40     19.95 o 
 -10  11   8      257.06      217.20     24.60 o 
  -9  11   8      113.73      112.38     15.27 o 
  -8  11   8        4.88       -8.65     11.82 o 
  -7  11   8     1325.93     1323.79     45.64 o 
  -6  11   8      203.72      178.02     14.49 o 
  -5  11   8      376.31      402.92     18.81 o 
  -4  11   8       24.25        6.36      7.40 o 
  -3  11   8     2214.24     2274.41     48.63 o 
  -2  11   8      145.99      124.19      9.98 o 
  -1  11   8     5267.34     5350.18     84.98 o 
   0  11   8       50.11       31.86      5.72 o 
   1  11   8     5005.04     5143.02     82.04 o 
   2  11   8       48.31       24.18      5.72 o 
   3  11   8      524.92      453.90     24.30 o 
   4  11   8      174.70      172.99      9.78 o 
   5  11   8     1955.08     1858.95     47.75 o 
   6  11   8      276.93      212.35     24.31 o 
   7  11   8     1423.56     1343.54     40.25 o 
   8  11   8       70.34       69.28     28.44 o 
   9  11   8      690.23      601.84     56.15 o 
  10  11   8      170.61      143.41     38.41 o 
 -10  12   8      431.60      502.95     27.40 o 
  -9  12   8      610.96      653.03     29.47 o 
  -8  12   8      489.13      474.76     24.21 o 
  -7  12   8     2300.36     2402.76     56.32 o 
  -6  12   8      508.50      486.30     22.03 o 
  -5  12   8     1188.26     1149.35     32.22 o 
  -4  12   8     1037.90     1029.95     30.28 o 
  -3  12   8      802.15      783.43     23.79 o 
  -2  12   8      115.47       92.78      9.32 o 
  -1  12   8     3063.75     3094.56     60.58 o 
   0  12   8     3217.48     3333.94     56.01 o 
   1  12   8      426.45      401.05     13.00 o 
   2  12   8      697.23      666.45     17.41 o 
   3  12   8      195.98      167.73      9.74 o 
   4  12   8      245.34      153.71     12.55 o 
   5  12   8      101.81       75.77     11.58 o 
   6  12   8      644.13      589.99     25.06 o 
   7  12   8      261.90      255.96     46.92 o 
   8  12   8      593.23      606.71     54.93 o 
   9  12   8       82.42       41.32     30.38 o 
 -10  13   8      530.72      608.77     30.67 o 
  -9  13   8        0.17       -3.96     12.82 o 
  -8  13   8      453.22      430.46     23.63 o 
  -7  13   8       31.82       -4.70     10.17 o 
  -6  13   8     1182.34     1079.74     32.47 o 
  -5  13   8      243.82      204.29     15.14 o 
  -4  13   8        6.83        7.11      8.38 o 
  -3  13   8        3.19       -2.47      7.69 o 
  -2  13   8      973.54      887.22     23.99 o 
  -1  13   8       89.95       74.41      9.32 o 
   0  13   8     3797.68     3954.53     75.82 o 
   1  13   8      319.59      307.50     16.45 o 
   2  13   8      979.85      975.16     22.55 o 
   3  13   8      352.56      321.81     13.12 o 
   4  13   8      774.20      680.38     18.88 o 
   5  13   8      266.57      212.01     16.09 o 
   6  13   8      420.64      480.35     43.04 o 
   7  13   8       66.65       31.36     17.41 o 
   8  13   8      239.46      229.70     38.65 o 
   9  13   8        1.14       11.42     32.09 o 
 -10  14   8       89.02      114.29     24.07 o 
  -9  14   8      744.68      824.88     34.08 o 
  -8  14   8        6.01       -4.42     13.06 o 
  -7  14   8      225.96      218.62     17.77 o 
  -6  14   8      803.04      835.87     28.87 o 
  -5  14   8      520.82      584.61     23.55 o 
  -4  14   8       24.61       23.70      9.43 o 
  -3  14   8     2811.24     2884.90     62.45 o 
  -2  14   8      257.44      251.53     14.66 o 
  -1  14   8     1483.55     1452.67     30.77 o 
   0  14   8      535.43      480.00     23.26 o 
   1  14   8     1255.70     1310.97     32.52 o 
   2  14   8     1050.14     1015.67     23.53 o 
   3  14   8     1049.84     1006.14     23.81 o 
   4  14   8      186.71      121.19      9.90 o 
   5  14   8      413.61      358.05     21.14 o 
   6  14   8      186.62      165.21     22.00 o 
   7  14   8      379.51      326.78     62.96 o 
   8  14   8      233.84      259.11     41.32 o 
   9  14   8        8.58      -32.81     30.63 o 
  -9  15   8       37.29       19.34     14.81 o 
  -8  15   8        3.10        7.42     13.29 o 
  -7  15   8      513.26      588.47     26.91 o 
  -6  15   8       52.09       14.01     11.23 o 
  -5  15   8     1056.22     1024.90     31.61 o 
  -4  15   8       85.26       72.50     12.14 o 
  -3  15   8      718.68      780.40     40.73 o 
  -2  15   8      302.48      253.69     18.77 o 
  -1  15   8     1455.63     1409.05     30.79 o 
   0  15   8       80.85       62.17     10.67 o 
   1  15   8     4660.08     4984.40    118.83 o 
   2  15   8      137.54      128.35     11.08 o 
   3  15   8      890.20      793.07     21.12 o 
   4  15   8     1010.91     1003.66     28.70 o 
   5  15   8      394.81      268.83     24.53 o 
   6  15   8      106.17       61.92     22.61 o 
   7  15   8      331.17      254.25     38.89 o 
   8  15   8        0.89      -32.09     26.98 o 
  -9  16   8        7.79       34.89     16.49 o 
  -8  16   8      506.58      581.94     28.35 o 
  -7  16   8       22.50        6.03     12.15 o 
  -6  16   8      521.05      582.20     48.59 o 
  -5  16   8       88.41       39.65     12.34 o 
  -4  16   8      289.38      286.11     17.94 o 
  -3  16   8       98.13       72.22     11.59 o 
  -2  16   8     1503.65     1556.31     38.65 o 
  -1  16   8       21.40        8.04      7.36 o 
   0  16   8     1185.77     1194.83     28.02 o 
   1  16   8      397.52      361.14     15.52 o 
   2  16   8     3982.16     4265.82    106.81 o 
   3  16   8       49.00       38.51      9.69 o 
   4  16   8     1369.73     1392.02     40.71 o 
   5  16   8        8.14       -6.07     14.67 o 
   6  16   8      583.60      558.00     35.56 o 
   7  16   8        0.14      -14.10     24.31 o 
   8  16   8        9.21      -22.12     28.68 o 
  -9  17   8      215.05      230.85     24.80 o 
  -8  17   8      603.85      607.86     30.61 o 
  -7  17   8      372.92      358.20     28.56 o 
  -6  17   8       18.53       21.58     12.43 o 
  -5  17   8       91.59       82.23     13.15 o 
  -4  17   8      727.34      728.04     26.91 o 
  -3  17   8      746.00      790.44     27.28 o 
  -2  17   8       96.59       82.83     12.28 o 
  -1  17   8      264.26      237.40     19.47 o 
   0  17   8       21.83       16.18      8.39 o 
   1  17   8      841.00      780.94     24.55 o 
   2  17   8     1095.64     1043.43     49.26 o 
   3  17   8     3775.02     3910.18     90.31 o 
   4  17   8       25.32       11.69     14.33 o 
   5  17   8      994.39     1023.28     59.31 o 
   6  17   8       24.95       32.09     27.47 o 
   7  17   8       28.56       -8.99     26.25 o 
  -8  18   8       28.07       34.00     15.73 o 
  -7  18   8      668.82      665.43     48.88 o 
  -6  18   8       54.68       28.98     13.84 o 
  -5  18   8      329.32      393.30     22.26 o 
  -4  18   8        3.16      -16.35     10.72 o 
  -3  18   8      396.95      413.40     26.31 o 
  -2  18   8      685.96      711.10     25.88 o 
  -1  18   8      591.47      674.46     25.26 o 
   0  18   8        6.98        6.55      8.55 o 
   1  18   8     1063.87     1112.60     40.08 o 
   2  18   8      119.11       95.79     12.92 o 
   3  18   8     1778.64     1824.25     45.37 o 
   4  18   8       68.03       57.62     15.53 o 
   5  18   8      458.24      440.95     35.33 o 
   6  18   8       37.49        0.73     33.06 o 
   7  18   8       29.45       12.22     22.77 o 
  -7  19   8        2.92        1.21     15.23 o 
  -6  19   8      401.12      415.81     24.88 o 
  -5  19   8      159.87      146.30     16.70 o 
  -4  19   8       94.34      102.88     15.23 o 
  -3  19   8       22.22       19.05     11.41 o 
  -2  19   8      670.92      703.90     27.19 o 
  -1  19   8       48.44       18.75     10.55 o 
   0  19   8       67.42       38.72     12.51 o 
   1  19   8      224.66      218.06     23.96 o 
   2  19   8     1266.26     1325.59     36.90 o 
   3  19   8     1277.71     1229.29     36.04 o 
   4  19   8      286.90      248.86     21.41 o 
   5  19   8       11.23       -8.17     19.48 o 
   6  19   8      179.30      115.22     41.81 o 
  -7  20   8      319.23      322.26     24.30 o 
  -6  20   8      358.48      368.58     24.35 o 
  -5  20   8      155.90      129.77     17.41 o 
  -4  20   8      431.87      477.80     24.87 o 
  -3  20   8        2.13       -2.82     11.82 o 
  -2  20   8      516.07      542.12     24.85 o 
  -1  20   8       11.90       26.56     13.17 o 
   0  20   8      505.64      564.06     28.71 o 
   1  20   8      558.69      589.40     25.27 o 
   2  20   8      964.99      930.05     30.80 o 
   3  20   8      119.08       83.85     14.62 o 
   4  20   8     1174.01     1260.81     43.82 o 
   5  20   8      227.38      219.74     44.73 o 
   6  20   8       78.71       22.85     36.95 o 
  -6  21   8       16.08      -18.89     14.75 o 
  -5  21   8       89.23       67.76     16.03 o 
  -4  21   8        0.13      -17.50     12.93 o 
  -3  21   8      315.17      323.36     22.06 o 
  -2  21   8       34.89       19.61     14.52 o 
  -1  21   8      222.75      239.40     23.94 o 
   0  21   8        0.76       -6.65     13.25 o 
   1  21   8      675.20      716.50     32.76 o 
   2  21   8      132.62      136.27     16.07 o 
   3  21   8     1191.06     1326.17     39.50 o 
   4  21   8      165.74      145.30     20.31 o 
   5  21   8     1272.49     1277.10     87.26 o 
  -5  22   8      223.81      243.86     21.95 o 
  -4  22   8      221.51      200.34     23.44 o 
  -3  22   8        6.40       -2.14     14.84 o 
  -2  22   8      304.39      317.05     25.38 o 
  -1  22   8       53.16       73.28     16.40 o 
   0  22   8      696.86      784.22     34.99 o 
   1  22   8      245.86      218.00     30.87 o 
   2  22   8      848.60      887.97     32.55 o 
   3  22   8       26.49       13.70     17.00 o 
   4  22   8      551.24      482.80     38.01 o 
  -3  23   8        4.49        4.35     15.88 o 
  -2  23   8       15.21        9.02     15.88 o 
  -1  23   8       16.01        9.12     16.72 o 
   0  23   8      978.56     1120.00     50.97 o 
   1  23   8      168.71      165.20     22.55 o 
   2  23   8       99.74      125.62     20.71 o 
 -11   0   9      483.77      515.69     40.68 o 
  -9   0   9       80.46       51.12     16.99 o 
  -7   0   9     1193.71     1369.57     88.60 o 
  -5   0   9     4117.04     4223.73     89.49 o 
  -3   0   9      484.67      428.46     15.90 o 
  -1   0   9      122.01       77.47      6.56 o 
   1   0   9      175.61      268.77     13.28 o 
   3   0   9     1045.67     1048.37     49.10 o 
   5   0   9      624.64      648.03     39.86 o 
   7   0   9     3335.88     3421.47    136.61 o 
   9   0   9        1.12      -28.20     18.72 o 
  11   0   9       58.78       49.10     27.95 o 
 -12   1   9        7.46        4.89     19.08 o 
 -11   1   9      223.73      182.83     19.64 o 
 -10   1   9       85.07       58.46     14.29 o 
  -9   1   9      127.37      108.84     14.73 o 
  -8   1   9        7.10        2.16      9.70 o 
  -7   1   9     2245.98     2355.35     53.17 o 
  -6   1   9     1824.56     1782.80     35.75 o 
  -5   1   9     2612.04     2699.42     42.90 o 
  -4   1   9       43.00       28.21      4.72 o 
  -3   1   9     1273.37     1144.57     21.06 o 
  -2   1   9     3328.63     3253.49     48.74 o 
  -1   1   9      596.04      660.91     13.99 o 
   0   1   9      134.99      156.31      8.34 o 
   1   1   9     6296.17     6510.95     99.18 o 
   2   1   9     1477.21     1433.35     58.83 o 
   3   1   9     2148.07     2109.68     49.02 o 
   4   1   9      447.35      403.67     20.20 o 
   5   1   9     2329.64     2365.84     78.51 o 
   6   1   9       21.61        4.11     10.35 o 
   7   1   9      939.74      953.37     38.90 o 
   8   1   9      174.74      157.10     19.59 o 
   9   1   9      375.15      388.22     29.11 o 
  10   1   9        6.93       -7.10     17.71 o 
  11   1   9       61.96       47.88     22.76 o 
 -12   2   9      574.51      675.04     39.95 o 
 -11   2   9      184.04      150.62     28.11 o 
 -10   2   9      637.07      680.50     58.20 o 
  -9   2   9      963.30     1049.60     40.31 o 
  -8   2   9      474.65      548.77     24.10 o 
  -7   2   9       10.68       -1.17      6.81 o 
  -6   2   9     4422.26     4501.78     75.71 o 
  -5   2   9     1281.81     1200.30     22.86 o 
  -4   2   9     4624.34     4486.79     65.87 o 
  -3   2   9      139.65      119.40      6.61 o 
  -1   2   9      936.84      892.50     23.33 o 
   1   2   9       90.30       57.74      4.70 o 
   2   2   9     5657.29     5430.63    109.40 o 
   3   2   9      209.74      169.96     20.70 o 
   4   2   9    14738.37    14747.22    283.11 o 
   5   2   9      591.32      564.88     26.44 o 
   6   2   9     6928.06     7097.52    178.32 o 
   7   2   9       32.07       12.34     13.48 o 
   8   2   9      932.22      975.98     41.58 o 
   9   2   9        0.70        4.43     22.12 o 
  10   2   9      450.31      529.75     35.84 o 
  11   2   9       33.54       14.88     20.76 o 
 -12   3   9       57.19       46.15     23.31 o 
 -11   3   9      605.94      692.17     37.41 o 
 -10   3   9       33.61       17.01     14.88 o 
  -9   3   9     2061.44     2269.58     76.67 o 
  -8   3   9      273.30      250.33     16.84 o 
  -7   3   9     2428.61     2564.86     48.78 o 
  -6   3   9      151.23      133.88     13.29 o 
  -5   3   9     5874.62     5867.57     94.74 o 
  -4   3   9     2815.09     2749.14     44.13 o 
  -3   3   9     5149.48     5347.42     76.64 o 
  -2   3   9     3351.46     3658.20     54.13 o 
  -1   3   9     7934.16     7986.84    110.55 o 
   0   3   9      851.12      881.13     18.22 o 
   1   3   9      911.46      688.61     14.90 o 
   2   3   9      238.57      229.63     14.89 o 
   3   3   9     9657.24    10124.46    196.84 o 
   4   3   9      147.60      118.14     11.48 o 
   5   3   9     6253.04     6650.30    165.93 o 
   6   3   9        4.22       12.74     11.33 o 
   7   3   9      978.76     1041.08     41.35 o 
   8   3   9      483.71      559.28     32.47 o 
   9   3   9      219.50      259.16     24.93 o 
  10   3   9       82.55       72.47     20.79 o 
  11   3   9      148.85      135.20     24.91 o 
 -12   4   9       27.64       -9.91     19.13 o 
 -11   4   9       16.49        2.69     17.80 o 
 -10   4   9      596.45      652.42     35.36 o 
  -9   4   9      274.96      281.66     34.30 o 
  -8   4   9      697.74      662.48     26.13 o 
  -7   4   9      113.30      122.19     11.66 o 
  -6   4   9      211.38      146.03     10.09 o 
  -5   4   9      763.66      702.98     18.80 o 
  -4   4   9      717.57      703.93     15.61 o 
  -3   4   9        9.63        4.70      4.18 o 
  -2   4   9     8483.33     8437.34    128.97 o 
  -1   4   9       43.25       55.23      5.34 o 
   0   4   9      923.34      794.03     17.10 o 
   1   4   9     1276.11     1282.33     24.73 o 
   2   4   9      364.15      328.94      9.51 o 
   3   4   9      293.45      210.62     13.72 o 
   4   4   9     2801.41     2763.03     62.72 o 
   5   4   9     1634.77     1542.24     41.19 o 
   6   4   9     2514.14     2580.86     91.88 o 
   7   4   9       28.83        7.85     13.08 o 
   8   4   9     2193.26     2359.36     74.11 o 
   9   4   9      523.10      528.86     33.45 o 
  10   4   9      753.12      882.67     97.11 o 
  11   4   9        6.24       -7.86     20.35 o 
 -12   5   9        1.40      -13.98     18.63 o 
 -11   5   9        7.19        1.94     16.57 o 
 -10   5   9      139.20      125.84     19.53 o 
  -9   5   9       98.48       62.86     15.06 o 
  -8   5   9      226.89      208.13     15.64 o 
  -7   5   9      162.52      120.80     10.62 o 
  -6   5   9      721.49      687.06     19.63 o 
  -5   5   9       11.36       -3.40      5.48 o 
  -4   5   9     1914.10     1811.18     34.88 o 
  -3   5   9     5334.14     5615.44     89.16 o 
  -2   5   9      411.10      345.72     11.45 o 
  -1   5   9      332.86      279.75     10.00 o 
   0   5   9      556.80      482.96     12.57 o 
   1   5   9        5.81        3.33      3.71 o 
   2   5   9      181.83      131.09      6.77 o 
   3   5   9       83.00       78.91      9.14 o 
   4   5   9      828.63      767.49     25.10 o 
   5   5   9      577.88      576.42     22.42 o 
   6   5   9       14.10        9.40     11.09 o 
   7   5   9      220.30      188.34     18.86 o 
   8   5   9        9.65       -0.01     14.30 o 
   9   5   9      188.47      230.62     24.99 o 
  10   5   9      304.52      295.60     28.53 o 
 -11   6   9        6.02      -10.92     16.97 o 
 -10   6   9      152.50      119.27     19.45 o 
  -9   6   9        7.28       -0.36     13.01 o 
  -8   6   9      893.88      894.40     29.19 o 
  -7   6   9      984.50      963.01     28.75 o 
  -6   6   9       89.95       63.36      8.37 o 
  -5   6   9      548.90      516.38     16.43 o 
  -4   6   9      647.73      577.31     21.03 o 
  -3   6   9     2321.64     2264.52     44.14 o 
  -2   6   9     1680.00     1378.75     32.50 o 
  -1   6   9     2172.20     2047.36     36.32 o 
   0   6   9      800.63      689.33     15.88 o 
   1   6   9     1066.26     1010.78     21.76 o 
   2   6   9     3907.97     3920.63     93.93 o 
   3   6   9     6261.73     6538.29    113.47 o 
   4   6   9       77.50       73.74      9.61 o 
   5   6   9      499.31      436.15     20.04 o 
   6   6   9     1018.64      926.55     65.14 o 
   7   6   9      159.24      153.13     17.87 o 
   8   6   9     1512.63     1524.46     54.72 o 
   9   6   9        5.20       -1.63     15.78 o 
  10   6   9        4.87        9.08     39.01 o 
 -11   7   9      504.34      590.71     36.39 o 
 -10   7   9       10.03       -8.37     15.32 o 
  -9   7   9      846.41      829.26     37.33 o 
  -8   7   9      194.08      187.82     15.82 o 
  -7   7   9     1102.39     1121.87     32.24 o 
  -6   7   9      116.68      100.03     11.11 o 
  -5   7   9      125.30       93.06      8.48 o 
  -4   7   9      963.59      950.57     30.50 o 
  -3   7   9     8238.40     8475.99    130.90 o 
  -2   7   9       82.31       69.48      7.53 o 
  -1   7   9     2653.64     2545.05     48.73 o 
   0   7   9        1.14       -0.66      3.99 o 
   1   7   9     6258.81     6430.93     99.47 o 
   2   7   9      513.00      462.31     12.68 o 
   3   7   9      724.77      660.48     15.89 o 
   4   7   9       13.40       17.12      8.24 o 
   5   7   9     2240.33     2281.31    101.56 o 
   6   7   9       44.38       19.59     10.02 o 
   7   7   9     1923.98     2161.92    118.86 o 
   8   7   9       75.69       51.03     16.47 o 
   9   7   9      324.75      323.32     27.27 o 
  10   7   9      582.72      543.40     36.55 o 
 -11   8   9       38.33       34.52     17.98 o 
 -10   8   9      141.98      143.57     20.66 o 
  -9   8   9      431.86      400.74     22.83 o 
  -8   8   9     1123.30     1166.99     75.08 o 
  -7   8   9      207.00      173.05     16.70 o 
  -6   8   9     1730.14     1764.70     42.46 o 
  -5   8   9     1298.00     1279.34     33.18 o 
  -4   8   9     3303.78     3274.20     56.87 o 
  -3   8   9        2.04       -5.35      4.86 o 
  -2   8   9     6934.45     7087.45    110.41 o 
  -1   8   9      115.41       97.29      7.04 o 
   0   8   9     8928.06     9402.12    142.68 o 
   1   8   9       27.07       23.19      5.05 o 
   2   8   9     3548.71     3439.07     64.28 o 
   3   8   9        6.21        2.43      4.92 o 
   4   8   9      329.56      337.13     16.90 o 
   5   8   9       63.45       46.70     10.37 o 
   6   8   9     2288.09     2480.64     77.89 o 
   7   8   9        1.01        3.39     13.37 o 
   8   8   9     1510.93     1621.37     57.03 o 
   9   8   9      124.86       90.94     29.78 o 
  10   8   9     1191.46     1289.58     53.78 o 
 -11   9   9      419.93      405.98     37.29 o 
 -10   9   9      107.40       69.66     18.78 o 
  -9   9   9       14.38        9.65     11.89 o 
  -8   9   9      387.31      385.34     20.73 o 
  -7   9   9      949.96     1006.18     30.86 o 
  -6   9   9      424.53      313.08     18.81 o 
  -5   9   9     4006.85     4040.28     79.46 o 
  -4   9   9        8.73       -1.10      6.73 o 
  -3   9   9      268.63      200.29      9.93 o 
  -2   9   9     1992.55     1987.22     36.81 o 
  -1   9   9     3918.24     3858.57     63.32 o 
   0   9   9     2560.65     2641.82     45.45 o 
   1   9   9     4350.03     4371.06     70.53 o 
   2   9   9      794.73      796.23     18.54 o 
   3   9   9     1954.56     1991.32     41.61 o 
   4   9   9      333.95      340.94     32.81 o 
   5   9   9      674.71      680.04     25.16 o 
   6   9   9       88.50       77.50     15.19 o 
   7   9   9     1267.20     1289.65     75.23 o 
   8   9   9       35.78       29.34     15.00 o 
   9   9   9      308.14      322.72     28.56 o 
  10   9   9      131.03       91.39     36.70 o 
 -11  10   9      307.62      346.78     30.28 o 
 -10  10   9       49.74       32.29     16.88 o 
  -9  10   9        8.63       11.86     12.86 o 
  -8  10   9        2.24       -2.41     10.59 o 
  -7  10   9       66.27       65.36     12.31 o 
  -6  10   9     1472.64     1495.92     38.64 o 
  -5  10   9      308.99      263.38     15.67 o 
  -4  10   9     1807.73     1738.03     40.62 o 
  -3  10   9      580.87      476.78     18.05 o 
  -2  10   9       59.00       43.44      6.35 o 
  -1  10   9     1381.92     1356.52     27.10 o 
   0  10   9     1130.60     1109.94     27.51 o 
   1  10   9     2084.79     2086.55     37.75 o 
   2  10   9     3214.99     3275.91     55.33 o 
   3  10   9      211.85      196.68     10.00 o 
   4  10   9      122.70      101.34     11.44 o 
   5  10   9     1253.15     1279.71     37.27 o 
   6  10   9     1182.71     1067.36     34.43 o 
   7  10   9       45.21       28.59     11.72 o 
   8  10   9        8.03      -12.75     14.15 o 
   9  10   9        1.05        0.26     17.33 o 
  10  10   9      263.90      179.63     42.29 o 
 -11  11   9      101.89      113.33     24.46 o 
 -10  11   9      275.01      274.68     26.54 o 
  -9  11   9       65.93       48.88     13.88 o 
  -8  11   9       20.23       20.52     11.62 o 
  -7  11   9       30.53       17.06     10.78 o 
  -6  11   9      840.96      823.52     27.49 o 
  -5  11   9      312.86      350.16     18.34 o 
  -4  11   9      532.96      537.95     21.51 o 
  -3  11   9       43.10       31.50     13.87 o 
  -2  11   9      888.31      852.45     29.08 o 
  -1  11   9     6848.72     7196.96    113.24 o 
   0  11   9      779.14      783.89     18.79 o 
   1  11   9       59.27       47.23      6.50 o 
   2  11   9     1409.65     1358.20     27.83 o 
   3  11   9      183.54      150.43      9.24 o 
   4  11   9      402.86      415.83     25.60 o 
   5  11   9       73.93       26.29     10.62 o 
   6  11   9      107.44       59.01     12.24 o 
   7  11   9        0.91      -13.36     19.88 o 
   8  11   9       57.01       54.32     18.06 o 
   9  11   9      336.58      282.69     40.35 o 
 -10  12   9      375.38      418.19     26.09 o 
  -9  12   9      143.82      141.06     17.37 o 
  -8  12   9       70.39       75.62     14.11 o 
  -7  12   9       92.19       93.85     13.73 o 
  -6  12   9      807.49      790.18     34.05 o 
  -5  12   9       96.88      105.33     12.67 o 
  -4  12   9     1371.82     1366.69     55.99 o 
  -3  12   9      150.20      108.75     10.83 o 
  -2  12   9     1739.25     1723.85     39.44 o 
  -1  12   9      140.90      118.20     10.46 o 
   0  12   9     3213.97     3315.48     56.44 o 
   1  12   9       82.48       68.54      7.05 o 
   2  12   9      628.84      599.67     16.69 o 
   3  12   9       16.11        1.04      6.12 o 
   4  12   9      933.17      973.39     30.62 o 
   5  12   9       67.69       42.93     11.14 o 
   6  12   9       14.42       14.73     11.44 o 
   7  12   9       40.44       37.22     12.90 o 
   8  12   9      205.42      206.61     37.43 o 
   9  12   9       11.79       54.93     30.14 o 
 -10  13   9        2.19      -10.78     18.63 o 
  -9  13   9      201.10      204.31     34.66 o 
  -8  13   9      356.62      323.50     21.45 o 
  -7  13   9      333.16      383.45     29.51 o 
  -6  13   9       68.41       66.27     12.06 o 
  -5  13   9      558.55      610.39     24.25 o 
  -4  13   9      404.16      303.63     17.16 o 
  -3  13   9     2900.87     2911.87     60.77 o 
  -2  13   9      143.32      147.76     11.99 o 
  -1  13   9     3030.62     3134.99     71.26 o 
   0  13   9      418.39      447.13     17.69 o 
   1  13   9     7751.67     8526.56    157.21 o 
   2  13   9        8.50        7.46      6.39 o 
   3  13   9     3706.75     3878.66     78.03 o 
   4  13   9        1.05       -2.65      9.12 o 
   5  13   9     1021.18      996.39     32.60 o 
   6  13   9        0.08      -11.88     10.94 o 
   7  13   9      183.02      140.98     27.10 o 
   8  13   9       40.08       30.14     27.95 o 
   9  13   9      791.75      982.74     74.38 o 
 -10  14   9      687.02      828.77     54.77 o 
  -9  14   9       23.57       13.41     15.01 o 
  -8  14   9     1419.83     1463.42     43.14 o 
  -7  14   9       48.55       12.61     13.47 o 
  -6  14   9      909.21      946.05     31.25 o 
  -5  14   9       44.92       16.47     10.09 o 
  -4  14   9     2463.17     2513.19     55.95 o 
  -3  14   9      272.41      241.74     17.89 o 
  -2  14   9      828.75      784.63     24.60 o 
  -1  14   9      412.40      383.01     17.31 o 
   0  14   9     1266.76     1287.96     32.33 o 
   1  14   9        1.06        4.88      7.28 o 
   2  14   9       82.97       72.09      8.34 o 
   3  14   9      237.90      188.94     11.53 o 
   4  14   9     3505.15     3488.63     79.06 o 
   5  14   9       36.96       12.88     11.49 o 
   6  14   9       82.31       76.31     38.65 o 
   7  14   9       79.59       33.82     19.81 o 
   8  14   9      705.10      866.55     66.36 o 
  -9  15   9      793.11      912.38     36.70 o 
  -8  15   9      153.91      131.50     17.41 o 
  -7  15   9       14.83       -3.52     12.04 o 
  -6  15   9       56.61       39.38     12.17 o 
  -5  15   9      182.91      179.11     15.67 o 
  -4  15   9      885.91      878.99     28.40 o 
  -3  15   9      708.63      629.38     23.52 o 
  -2  15   9      118.95      105.65     11.62 o 
  -1  15   9     1002.40      995.38     33.47 o 
   0  15   9     1239.85     1256.06     32.25 o 
   1  15   9      284.39      249.30     14.69 o 
   2  15   9     1916.34     1963.03     43.92 o 
   3  15   9     1993.14     1994.90     43.87 o 
   4  15   9      268.25      225.26     32.13 o 
   5  15   9     1011.00      890.92     40.55 o 
   6  15   9        0.90       -1.80     17.30 o 
   7  15   9      100.55       55.18     27.71 o 
   8  15   9       50.21       35.97     30.63 o 
  -9  16   9      736.06      908.30     37.52 o 
  -8  16   9        0.43       -3.93     14.27 o 
  -7  16   9      207.01      177.72     17.53 o 
  -6  16   9       24.13       20.57     16.45 o 
  -5  16   9        5.28      -13.18      9.77 o 
  -4  16   9      306.68      280.76     18.99 o 
  -3  16   9       16.55       12.45      9.75 o 
  -2  16   9       16.54        7.00      9.27 o 
  -1  16   9       46.99       22.71      9.32 o 
   0  16   9      142.96      117.98     10.74 o 
   1  16   9       35.56       17.80     12.40 o 
   2  16   9      291.13      276.66     18.74 o 
   3  16   9      316.10      306.91     19.28 o 
   4  16   9       39.09       12.06     15.81 o 
   5  16   9        1.11      -11.69     15.96 o 
   6  16   9      133.98      110.83     22.30 o 
   7  16   9        4.83        1.70     26.74 o 
   8  16   9      225.27      256.93     42.29 o 
  -8  17   9      690.44      730.44     33.25 o 
  -7  17   9       24.37        4.83     13.09 o 
  -6  17   9      111.86       80.58     15.01 o 
  -5  17   9      108.02       84.08     14.17 o 
  -4  17   9        1.47      -11.35     10.67 o 
  -3  17   9        7.91      -11.07     10.03 o 
  -2  17   9     2009.84     2080.36     48.85 o 
  -1  17   9      853.38      927.51     28.49 o 
   0  17   9       63.22       41.85      9.17 o 
   1  17   9     1307.64     1322.19     30.98 o 
   2  17   9       69.66       57.95     11.94 o 
   3  17   9     2247.75     2300.36     73.71 o 
   4  17   9      248.01      193.48     35.73 o 
   5  17   9       73.36       43.02     26.98 o 
   6  17   9       12.70       24.92     19.27 o 
   7  17   9      685.52      676.95     57.12 o 
  -8  18   9     1519.80     1657.75     49.55 o 
  -7  18   9      156.55      136.71     17.93 o 
  -6  18   9      760.00      849.18     32.99 o 
  -5  18   9        6.38        4.84     12.00 o 
  -4  18   9      497.75      544.11     25.28 o 
  -3  18   9       34.91       12.62     11.17 o 
  -2  18   9     1378.26     1444.59     38.75 o 
  -1  18   9      106.71      119.73     13.06 o 
   0  18   9     1096.65     1093.67     33.44 o 
   1  18   9       93.97       85.42     11.17 o 
   2  18   9     2146.73     2283.07     70.20 o 
   3  18   9      153.07      138.59     17.70 o 
   4  18   9       39.88       27.71     24.79 o 
   5  18   9       72.96       39.86     27.95 o 
  -7  19   9      706.73      760.91     33.24 o 
  -6  19   9       61.91       54.46     15.34 o 
  -5  19   9      422.67      423.33     24.09 o 
  -4  19   9        1.12       -2.38     11.44 o 
  -3  19   9      112.07      100.68     14.23 o 
  -2  19   9       57.26       18.13     11.76 o 
  -1  19   9     1458.57     1483.22     39.66 o 
   0  19   9       53.52       34.82     11.47 o 
   1  19   9     1122.27     1137.56     34.31 o 
   2  19   9       76.96       56.84     15.72 o 
   3  19   9      140.84      137.91     28.55 o 
   4  19   9       82.50       27.23     34.15 o 
   5  19   9      873.96      892.57     50.93 o 
   6  19   9       42.11        8.51     36.95 o 
  -6  20   9      255.61      276.87     23.17 o 
  -5  20   9       56.39       24.92     14.55 o 
  -4  20   9      510.44      608.93     28.03 o 
  -3  20   9       34.57       14.58     12.56 o 
  -2  20   9      186.92      217.80     18.31 o 
  -1  20   9      134.65      138.85     17.47 o 
   0  20   9     1788.72     1957.26     74.41 o 
   1  20   9       53.33       35.38     14.30 o 
   2  20   9       27.94       24.92     13.16 o 
   3  20   9       10.29        1.09     14.62 o 
   4  20   9       61.58       41.69     23.12 o 
   5  20   9       27.33       -8.75     38.16 o 
  -5  21   9       85.34       58.93     17.00 o 
  -4  21   9      275.19      206.31     19.48 o 
  -3  21   9       70.37       64.56     16.56 o 
  -2  21   9       49.72       40.46     14.84 o 
  -1  21   9      175.90      120.45     22.43 o 
   0  21   9      589.42      642.18     32.35 o 
   1  21   9      175.67      154.06     19.62 o 
   2  21   9      100.14       60.22     15.10 o 
   3  21   9        1.10      -24.75     15.39 o 
   4  21   9        1.12      -30.88     21.87 o 
  -4  22   9        4.71       -3.55     15.18 o 
  -3  22   9      107.08       96.92     23.19 o 
  -2  22   9       37.17        7.04     16.04 o 
  -1  22   9       87.76       55.61     23.94 o 
   0  22   9      255.04      188.44     21.41 o 
   1  22   9      192.57      185.83     21.88 o 
   2  22   9        5.44       -9.96     19.03 o 
   3  22   9        1.56       -9.85     16.62 o 
  -2  23   9        7.66      -14.65     16.40 o 
  -1  23   9      217.96      159.15     21.88 o 
   0  23   9       75.10       63.39     18.02 o 
   1  23   9      593.36      631.88     34.28 o 
 -12   0  10      735.32     1050.07     86.78 o 
 -10   0  10      557.49      609.94     43.51 o 
  -8   0  10     3041.11     3366.49    102.88 o 
  -6   0  10     7744.51     8320.89    212.49 o 
  -4   0  10     7809.82     8279.88    143.79 o 
  -2   0  10     4592.31     4160.67     86.62 o 
   0   0  10     6118.71     6162.86    122.93 o 
   2   0  10     3793.87     3957.45    102.39 o 
   4   0  10     7618.79     7738.41    267.62 o 
   6   0  10    10756.01    11444.76    392.07 o 
   8   0  10     1954.93     2084.58     97.23 o 
  10   0  10      262.08      327.17     40.35 o 
 -12   1  10       65.04       39.90     19.42 o 
 -11   1  10      157.07      154.28     21.25 o 
 -10   1  10      435.62      386.07     23.99 o 
  -9   1  10      742.19      772.09     30.96 o 
  -8   1  10      425.79      437.05     30.98 o 
  -7   1  10     2842.15     2832.20     55.69 o 
  -6   1  10       64.18       40.64      7.27 o 
  -5   1  10     3414.78     3568.18     55.09 o 
  -4   1  10      315.31      294.38     13.90 o 
  -3   1  10     2607.22     2627.54     41.43 o 
  -2   1  10       44.23       26.33      4.51 o 
  -1   1  10     1533.73     1358.83     23.98 o 
   0   1  10       16.76        2.89      3.74 o 
   1   1  10     3392.10     3317.08     49.12 o 
   2   1  10       40.87       34.15      9.14 o 
   3   1  10     2557.57     2674.48     60.56 o 
   4   1  10       20.15       -0.30      9.68 o 
   5   1  10     2375.50     2389.99     69.43 o 
   6   1  10       56.56       30.14     12.53 o 
   7   1  10       18.26       12.66     13.05 o 
   8   1  10       22.41       23.99     14.56 o 
   9   1  10      493.71      542.75     34.25 o 
  10   1  10       17.26      -33.81     17.22 o 
 -12   2  10      152.26      144.88     26.53 o 
 -11   2  10       10.15        0.46     15.52 o 
 -10   2  10       38.78       22.72     13.87 o 
  -9   2  10      552.59      560.30     26.69 o 
  -8   2  10     1362.32     1316.48     37.44 o 
  -7   2  10     1357.69     1387.95     37.19 o 
  -6   2  10       34.43       21.77      6.95 o 
  -5   2  10       34.28       25.95      5.48 o 
  -4   2  10        3.57        0.57      4.50 o 
  -3   2  10       27.25       17.05      4.78 o 
  -2   2  10     2027.25     2075.38     35.67 o 
  -1   2  10       75.25       64.63      5.71 o 
   0   2  10      624.16      672.86     16.07 o 
   1   2  10       29.16       21.16      4.11 o 
   2   2  10     2306.55     2311.52     75.21 o 
   3   2  10        2.69       -4.20      6.44 o 
   4   2  10     9032.79     9080.88    219.66 o 
   5   2  10      258.95      215.02     17.87 o 
   6   2  10     2270.86     2342.17     70.29 o 
   7   2  10      176.70      130.96     20.30 o 
   8   2  10       31.00       12.33     23.09 o 
   9   2  10       37.28       24.32     17.19 o 
  10   2  10      320.68      317.26     29.12 o 
 -12   3  10      100.99      104.66     23.09 o 
 -11   3  10        6.00       -4.54     17.09 o 
 -10   3  10       15.75        0.70     15.01 o 
  -9   3  10      309.12      285.22     19.95 o 
  -8   3  10      253.01      249.26     17.28 o 
  -7   3  10     1019.34      986.54     25.55 o 
  -6   3  10      250.56      225.93     14.52 o 
  -5   3  10     1817.04     1704.44     34.49 o 
  -4   3  10      685.43      677.95     15.86 o 
  -3   3  10     1605.30     1605.66     28.04 o 
  -2   3  10      113.92       69.00      5.80 o 
  -1   3  10      294.22      247.81     11.31 o 
   0   3  10      454.41      435.58     11.93 o 
   1   3  10     1133.15     1134.17     21.98 o 
   2   3  10        0.09        3.89      6.05 o 
   3   3  10     1919.45     1963.89     47.23 o 
   4   3  10       93.02       94.36     14.43 o 
   5   3  10      354.28      334.91     41.81 o 
   6   3  10       71.55       73.57     14.78 o 
   7   3  10     1825.23     1745.72     58.39 o 
   8   3  10      296.28      282.33     24.83 o 
   9   3  10       18.01       19.21     16.33 o 
  10   3  10        3.85       -5.74     18.82 o 
 -11   4  10       20.45       27.14     18.20 o 
 -10   4  10      302.98      295.11     49.95 o 
  -9   4  10       48.91       47.05     15.82 o 
  -8   4  10     1131.70     1242.94     36.73 o 
  -7   4  10       57.72       22.39      8.00 o 
  -6   4  10     5502.43     5955.94    115.92 o 
  -5   4  10       76.47       63.81      7.78 o 
  -4   4  10     5083.69     4983.97     73.19 o 
  -3   4  10        4.43        0.57      4.30 o 
  -2   4  10     1908.51     1848.49     43.01 o 
  -1   4  10     1123.50     1209.10     26.16 o 
   0   4  10     6133.55     6186.73     95.97 o 
   1   4  10        3.52       -2.27      3.84 o 
   2   4  10     1743.73     1785.39     43.34 o 
   3   4  10     1289.25     1371.24     36.37 o 
   4   4  10     1161.89     1117.66     32.71 o 
   5   4  10      602.13      569.27     22.99 o 
   6   4  10     2935.66     3029.54     86.31 o 
   7   4  10      295.25      309.16     23.87 o 
   8   4  10     2296.63     2469.12     77.31 o 
   9   4  10       81.29       59.54     22.00 o 
  10   4  10       44.62        0.08     27.10 o 
 -11   5  10      211.67      179.92     21.36 o 
 -10   5  10        9.84       -1.56     14.75 o 
  -9   5  10     1513.43     1477.87     50.45 o 
  -8   5  10      699.31      688.89     33.14 o 
  -7   5  10      946.17      937.15     25.23 o 
  -6   5  10      245.38      226.08     15.10 o 
  -5   5  10     2899.97     2931.04     57.25 o 
  -4   5  10      161.06      142.29      9.29 o 
  -3   5  10     5084.56     4972.47     80.63 o 
  -2   5  10        2.06       -1.07      4.34 o 
  -1   5  10     4453.14     4723.16     75.52 o 
   0   5  10      452.57      418.55     12.21 o 
   1   5  10     3766.34     3874.00     62.42 o 
   2   5  10       29.79       13.53      4.53 o 
   3   5  10     9296.54     9330.46    183.64 o 
   4   5  10      490.11      433.80     19.52 o 
   5   5  10     1517.54     1550.35     42.28 o 
   6   5  10      309.90      318.97     23.58 o 
   7   5  10     1945.51     2099.63     88.36 o 
   8   5  10      498.51      516.94     31.90 o 
   9   5  10      237.51      292.13     60.16 o 
  10   5  10       69.04      110.07     22.12 o 
 -11   6  10        0.06        0.87     18.09 o 
 -10   6  10     1299.91     1394.03     87.20 o 
  -9   6  10        1.31      -18.93     12.98 o 
  -8   6  10     2376.97     2565.06     87.04 o 
  -7   6  10        1.15        9.69      9.30 o 
  -6   6  10     1139.98     1069.49     26.28 o 
  -5   6  10      368.72      294.09     13.27 o 
  -4   6  10     3464.66     3594.50     61.69 o 
  -3   6  10      642.47      607.23     16.61 o 
  -2   6  10       21.16       12.87      5.10 o 
  -1   6  10      285.06      274.20     17.11 o 
   0   6  10     4609.39     4784.56     76.13 o 
   1   6  10       50.59       39.57      5.28 o 
   2   6  10     8718.03     8610.72    166.30 o 
   3   6  10       26.51       21.26      8.03 o 
   4   6  10     1926.98     1847.51     46.64 o 
   5   6  10       19.51        4.03      9.82 o 
   6   6  10       24.28       27.31     15.68 o 
   7   6  10       68.17       72.57     16.78 o 
   8   6  10       86.19       76.53     18.45 o 
   9   6  10      267.26      283.86     26.22 o 
  10   6  10      585.45      797.53     44.85 o 
 -11   7  10      287.09      305.85     29.37 o 
 -10   7  10      271.64      278.80     34.15 o 
  -9   7  10       34.29        9.10     14.82 o 
  -8   7  10        3.51       -1.29      9.92 o 
  -7   7  10      422.28      387.79     20.52 o 
  -6   7  10      191.31      188.26     15.61 o 
  -5   7  10        5.73        5.54      6.46 o 
  -4   7  10       14.50        5.06      5.73 o 
  -3   7  10      179.05      137.78      8.90 o 
  -2   7  10      178.63      125.06     11.02 o 
  -1   7  10     2007.36     2008.57     36.58 o 
   0   7  10        0.43        3.19      4.61 o 
   1   7  10     9503.11    10332.70    156.44 o 
   2   7  10        0.36       -3.75      4.61 o 
   3   7  10     5290.69     5420.64    112.23 o 
   4   7  10      565.43      552.36     21.73 o 
   5   7  10      706.19      728.31     29.15 o 
   6   7  10        3.56       -2.38      9.29 o 
   7   7  10       56.15       37.96     35.12 o 
   8   7  10        1.73      -12.90     14.35 o 
   9   7  10      172.30      178.48     28.68 o 
  10   7  10       71.20       81.35     22.27 o 
 -11   8  10      135.27       83.05     22.76 o 
 -10   8  10        4.14       -1.94     16.13 o 
  -9   8  10       21.71       -1.72     14.89 o 
  -8   8  10       18.85       17.86     10.93 o 
  -7   8  10        3.56        7.31      9.62 o 
  -6   8  10      599.55      558.66     22.56 o 
  -5   8  10       23.18        1.60      8.31 o 
  -4   8  10       76.90       62.17      7.50 o 
  -3   8  10      153.20      135.35     10.81 o 
  -2   8  10     2474.10     2396.10     43.16 o 
  -1   8  10       28.77       22.86      5.52 o 
   0   8  10      813.05      744.08     17.68 o 
   1   8  10       30.34       22.17      5.48 o 
   2   8  10      299.56      253.38     11.17 o 
   3   8  10      936.81      881.93     27.63 o 
   4   8  10      961.26      816.90     27.10 o 
   5   8  10        2.37       -7.14      8.40 o 
   6   8  10       37.45       12.68     12.42 o 
   7   8  10      147.44      104.18     20.54 o 
   8   8  10       20.72        4.74     15.22 o 
   9   8  10        7.74       14.64     18.72 o 
  10   8  10      683.22      676.58     43.75 o 
 -11   9  10      362.38      403.00     32.16 o 
 -10   9  10       99.93       75.70     21.17 o 
  -9   9  10      597.93      745.54     43.45 o 
  -8   9  10        5.62      -17.63     10.91 o 
  -7   9  10      308.06      319.05     18.73 o 
  -6   9  10     1094.07     1075.87     31.68 o 
  -5   9  10      271.28      239.73     15.86 o 
  -4   9  10      246.27      266.70     15.21 o 
  -3   9  10     8585.53     8877.63    137.92 o 
  -2   9  10       42.56       32.96      6.32 o 
  -1   9  10     4724.98     4978.35     80.33 o 
   0   9  10       92.95       76.66      6.90 o 
   1   9  10      444.09      417.02     13.18 o 
   2   9  10      802.75      788.24     31.25 o 
   3   9  10      940.49      847.21     27.04 o 
   4   9  10       21.51        1.11      8.19 o 
   5   9  10      981.13      957.32     31.36 o 
   6   9  10        3.09      -18.21     10.00 o 
   7   9  10      100.41       57.14     22.48 o 
   8   9  10      121.96       69.06     18.04 o 
   9   9  10      501.81      484.81     33.73 o 
 -10  10  10      760.81      781.93     50.18 o 
  -9  10  10        3.89       -3.42     11.92 o 
  -8  10  10      158.12      151.97     17.30 o 
  -7  10  10      234.04      193.72     17.33 o 
  -6  10  10     1018.07      922.20     45.71 o 
  -5  10  10       99.53       70.57     10.81 o 
  -4  10  10       95.90       67.91     13.09 o 
  -3  10  10       67.34       67.18      9.63 o 
  -2  10  10     4823.79     4952.97     80.92 o 
  -1  10  10       73.12       59.87      6.56 o 
   0  10  10     1726.30     1717.25     32.80 o 
   1  10  10     1231.94     1248.59     25.92 o 
   2  10  10     2151.95     2101.76     38.86 o 
   3  10  10       27.27       27.33      8.54 o 
   4  10  10     1560.13     1574.98     52.80 o 
   5  10  10       18.25       27.20     10.13 o 
   6  10  10     1115.54     1100.67     35.33 o 
   7  10  10       18.39        9.99     12.13 o 
   8  10  10      446.23      469.49     31.09 o 
   9  10  10      100.17       46.26     19.54 o 
 -10  11  10        1.71      -15.67     19.40 o 
  -9  11  10      626.59      701.66     32.35 o 
  -8  11  10        0.53      -13.65     11.11 o 
  -7  11  10      510.25      564.28     25.43 o 
  -6  11  10       99.20       80.79     11.94 o 
  -5  11  10     3471.01     3561.25     73.27 o 
  -4  11  10        3.31       -2.08      8.60 o 
  -3  11  10      164.40      131.77     11.60 o 
  -2  11  10      376.76      401.72     17.20 o 
  -1  11  10     4863.46     5275.19     87.51 o 
   0  11  10      488.71      436.23     14.28 o 
   1  11  10     6874.69     7629.16    118.96 o 
   2  11  10      109.27      100.55      8.40 o 
   3  11  10     1579.40     1701.87     44.13 o 
   4  11  10      170.13      142.61     13.88 o 
   5  11  10      440.21      491.57     23.56 o 
   6  11  10       10.85       12.05     11.05 o 
   7  11  10     1030.58     1042.85     58.46 o 
   8  11  10        2.18       11.88     17.22 o 
   9  11  10        7.15       -8.02     24.79 o 
 -10  12  10      114.46       88.30     20.86 o 
  -9  12  10       57.58       62.40     17.82 o 
  -8  12  10      375.74      355.73     21.96 o 
  -7  12  10       40.91       17.03     11.16 o 
  -6  12  10      969.93     1029.13     32.02 o 
  -5  12  10       50.72       16.00      9.79 o 
  -4  12  10     1247.86     1146.79     32.05 o 
  -3  12  10        6.09       12.51      8.37 o 
  -2  12  10      444.44      430.90     24.17 o 
  -1  12  10      246.26      217.08     13.82 o 
   0  12  10      549.74      557.20     16.15 o 
   1  12  10      153.28      117.68      8.96 o 
   2  12  10      155.60      159.73     10.12 o 
   3  12  10       57.15       41.25     10.24 o 
   4  12  10      795.06      785.92     27.52 o 
   5  12  10        4.08        2.49     10.51 o 
   6  12  10      951.49      981.23     33.81 o 
   7  12  10        0.15       -6.13     12.41 o 
   8  12  10      608.10      645.35     56.64 o 
   9  12  10        2.32      -14.10     28.93 o 
 -10  13  10       28.08       27.76     16.95 o 
  -9  13  10       26.60       18.26     14.95 o 
  -8  13  10       62.32       30.63     13.51 o 
  -7  13  10      102.12       64.96     13.89 o 
  -6  13  10      131.85      117.43     14.21 o 
  -5  13  10       10.03       -4.71      9.96 o 
  -4  13  10      136.83       94.49     11.90 o 
  -3  13  10      175.14      129.24     12.23 o 
  -2  13  10       53.63       44.25      9.53 o 
  -1  13  10      756.28      690.47     22.19 o 
   0  13  10      980.13      980.31     33.54 o 
   1  13  10     1130.31     1076.22     24.53 o 
   2  13  10      160.29      136.08      9.92 o 
   3  13  10      182.48      190.94     15.52 o 
   4  13  10        5.65       -6.88      9.90 o 
   5  13  10      242.57      231.62     22.22 o 
   6  13  10        7.14       -8.56     11.76 o 
   7  13  10       19.80        9.00     18.00 o 
   8  13  10        9.70       31.60     28.20 o 
  -9  14  10       12.66      -13.70     14.01 o 
  -8  14  10       13.77       20.20     13.01 o 
  -7  14  10        3.97       -5.86     12.98 o 
  -6  14  10        2.02       -4.35     10.52 o 
  -5  14  10        6.22      -14.77      9.58 o 
  -4  14  10      175.63      183.11     15.08 o 
  -3  14  10       20.80       18.31      9.09 o 
  -2  14  10      552.48      479.92     22.06 o 
  -1  14  10      909.07      863.13     33.99 o 
   0  14  10     2407.18     2484.25     52.67 o 
   1  14  10      129.04      109.18     10.96 o 
   2  14  10        3.06       -5.49      9.40 o 
   3  14  10      171.46      135.01     19.00 o 
   4  14  10       91.50       49.07     11.99 o 
   5  14  10        0.42      -20.48     10.91 o 
   6  14  10      684.70      592.43     58.58 o 
   7  14  10        0.15      -23.69     17.12 o 
   8  14  10      200.34      146.33     35.49 o 
  -9  15  10       80.10       46.57     25.30 o 
  -8  15  10        9.75        0.45     13.44 o 
  -7  15  10     1349.17     1353.19     40.56 o 
  -6  15  10       18.99       15.29     11.85 o 
  -5  15  10      124.32      148.81     14.70 o 
  -4  15  10        0.05       -5.00      9.37 o 
  -3  15  10     3714.76     4145.27     97.81 o 
  -2  15  10      142.54      124.18     12.79 o 
  -1  15  10      564.35      566.64     21.89 o 
   0  15  10       41.89       19.34      9.11 o 
   1  15  10      642.36      643.72     22.20 o 
   2  15  10       31.92       27.85      8.98 o 
   3  15  10      108.89      108.18     17.54 o 
   4  15  10      103.82       68.59     12.78 o 
   5  15  10      611.06      676.69     37.15 o 
   6  15  10       20.45        2.31     18.10 o 
   7  15  10      356.37      345.36     31.77 o 
   8  15  10       14.83      -21.63     28.20 o 
  -8  16  10      283.71      266.24     22.51 o 
  -7  16  10        3.89       10.75     12.82 o 
  -6  16  10      903.64      935.87     33.23 o 
  -5  16  10        9.27       -8.95     10.91 o 
  -4  16  10     1471.14     1643.35     44.17 o 
  -3  16  10       86.34       74.06     12.35 o 
  -2  16  10     2988.58     3093.17     65.43 o 
  -1  16  10      117.16      105.57     12.51 o 
   0  16  10       37.83       28.96      9.68 o 
   1  16  10       89.70       63.01     10.39 o 
   2  16  10      678.43      722.40     27.77 o 
   3  16  10        7.95       -6.92     13.01 o 
   4  16  10      508.61      538.16     50.32 o 
   5  16  10        4.64      -10.82     15.81 o 
   6  16  10     1100.97     1229.70     51.81 o 
   7  16  10       65.15       75.60     29.41 o 
  -8  17  10       29.31      -10.93     14.36 o 
  -7  17  10      120.42      110.41     17.60 o 
  -6  17  10        5.89       -4.71     12.13 o 
  -5  17  10      936.50      923.67     32.62 o 
  -4  17  10       30.34       20.91     11.70 o 
  -3  17  10     2305.85     2408.27     55.64 o 
  -2  17  10      308.45      350.17     19.60 o 
  -1  17  10     1209.94     1198.15     33.71 o 
   0  17  10      157.57      138.18     13.31 o 
   1  17  10       41.82       24.83     10.11 o 
   2  17  10       90.30       97.72     24.29 o 
   3  17  10       48.19       46.91     23.82 o 
   4  17  10      355.48      214.63     35.97 o 
   5  17  10      279.38      255.95     40.59 o 
   6  17  10       29.89       28.44     33.30 o 
   7  17  10      183.03       81.19     31.84 o 
  -7  18  10      188.52      168.25     19.74 o 
  -6  18  10       26.46       10.52     13.60 o 
  -5  18  10      153.48      149.60     16.57 o 
  -4  18  10        1.49       -1.71     11.23 o 
  -3  18  10      595.92      614.15     35.72 o 
  -2  18  10       22.64       20.72     11.25 o 
  -1  18  10       43.93       15.41     10.89 o 
   0  18  10        3.00       -6.20     10.06 o 
   1  18  10      143.49      151.72     16.34 o 
   2  18  10       10.21      -24.85     14.64 o 
   3  18  10      556.35      608.16     53.48 o 
   4  18  10      197.69      117.40     34.03 o 
   5  18  10       18.17       -2.92     29.17 o 
  -7  19  10      110.86       99.51     18.17 o 
  -6  19  10        4.03        1.83     14.75 o 
  -5  19  10      238.28      233.86     19.87 o 
  -4  19  10       30.66       14.90     13.21 o 
  -3  19  10        0.50       -3.58     11.63 o 
  -2  19  10       15.88       -5.70     11.53 o 
  -1  19  10       15.07        0.81     10.56 o 
   0  19  10       59.38       29.99     11.80 o 
   1  19  10      367.73      344.39     21.75 o 
   2  19  10       96.15       61.85     16.18 o 
   3  19  10        8.91        2.49     19.08 o 
   4  19  10      164.60      132.41     26.53 o 
   5  19  10      120.39       79.80     26.87 o 
  -6  20  10      287.37      320.26     24.76 o 
  -5  20  10        4.82        0.51     14.10 o 
  -4  20  10      961.53      946.27     33.77 o 
  -3  20  10       87.24       59.58     15.09 o 
  -2  20  10      133.26      130.14     16.10 o 
  -1  20  10       18.07        3.76     11.97 o 
   0  20  10      167.09      132.03     18.48 o 
   1  20  10      209.48      218.57     21.16 o 
   2  20  10       44.18       22.25     15.43 o 
   3  20  10       53.89       46.75     22.69 o 
   4  20  10      184.10      165.31     37.80 o 
  -5  21  10      298.47      249.77     22.76 o 
  -4  21  10       96.07       74.04     16.73 o 
  -3  21  10     1127.77     1133.99     37.47 o 
  -2  21  10       57.45       16.10     15.62 o 
  -1  21  10      878.10      905.16     37.92 o 
   0  21  10        6.79      -17.18     14.14 o 
   1  21  10      865.46      924.88     37.35 o 
   2  21  10        2.22      -12.96     18.12 o 
   3  21  10       21.50        9.18     31.36 o 
  -3  22  10      108.17      102.11     20.38 o 
  -2  22  10      287.42      346.41     26.38 o 
  -1  22  10        7.91       21.51     16.83 o 
   0  22  10      837.32      957.41     40.21 o 
   1  22  10        6.36      -13.34     26.74 o 
   2  22  10      131.23      122.94     41.32 o 
 -11   0  11      108.53       49.34     25.99 o 
  -9   0  11       37.75       -9.27     16.49 o 
  -7   0  11      216.72      171.65     21.26 o 
  -5   0  11     1852.13     1887.33     47.20 o 
  -3   0  11       25.79       13.77      7.06 o 
  -1   0  11       29.91       13.59      6.18 o 
   1   0  11      794.61      810.94     52.89 o 
   3   0  11      566.29      490.52     32.81 o 
   5   0  11      498.73      496.11     36.70 o 
   7   0  11     1085.72     1075.59     60.28 o 
   9   0  11      785.12      842.73     58.82 o 
 -11   1  11      663.59      719.05     76.07 o 
 -10   1  11       62.17       25.72     14.92 o 
  -9   1  11      121.33       57.87     13.10 o 
  -8   1  11        1.11       -8.80     10.10 o 
  -7   1  11      135.50      101.21     12.95 o 
  -6   1  11      381.30      341.95     14.71 o 
  -5   1  11     7412.15     7805.71    121.83 o 
  -4   1  11       66.90       45.19      6.14 o 
  -3   1  11     1417.37     1492.07     27.00 o 
  -2   1  11       54.12       41.56      5.41 o 
  -1   1  11       26.85       15.19      4.58 o 
   0   1  11      392.55      373.42     12.61 o 
   1   1  11     3798.00     3796.09     58.44 o 
   2   1  11      297.95      281.85     18.08 o 
   3   1  11        8.70        5.76      7.32 o 
   4   1  11      182.20      135.87     14.63 o 
   5   1  11      137.42      146.79     27.71 o 
   6   1  11     1310.49     1360.57     52.87 o 
   7   1  11       66.56       61.71     14.88 o 
   8   1  11      244.66      254.85     24.40 o 
   9   1  11      401.00      449.96     32.56 o 
  10   1  11      451.79      476.89     34.46 o 
 -11   2  11       21.75       19.63     19.01 o 
 -10   2  11      533.79      553.42     33.69 o 
  -9   2  11        1.28       -3.19     12.19 o 
  -8   2  11      176.30      147.06     13.26 o 
  -7   2  11        5.23       -6.39      9.21 o 
  -6   2  11      271.56      243.04     12.98 o 
  -5   2  11     1202.21     1260.46     28.22 o 
  -4   2  11      458.94      458.47     13.41 o 
  -3   2  11       15.67       10.53      4.78 o 
  -2   2  11     2102.90     2173.58     35.79 o 
  -1   2  11      213.86      209.94      8.86 o 
   0   2  11     1489.58     1494.48     29.01 o 
   1   2  11       17.47       19.37      5.82 o 
   2   2  11     4312.71     4531.26     94.78 o 
   3   2  11       60.63       47.95      8.94 o 
   4   2  11      227.08      170.54     15.98 o 
   5   2  11        4.63        3.65     15.68 o 
   6   2  11      271.08      344.76     24.22 o 
   7   2  11      361.23      323.44     24.53 o 
   8   2  11     1144.26     1236.93     48.70 o 
   9   2  11      137.21      118.41     20.70 o 
  10   2  11      415.67      472.30     34.86 o 
 -11   3  11      213.36      281.02     28.57 o 
 -10   3  11      118.04       79.01     25.27 o 
  -9   3  11     1862.21     2095.64     55.14 o 
  -8   3  11      347.01      303.80     19.40 o 
  -7   3  11     1548.66     1580.43     40.98 o 
  -6   3  11        2.56        4.26      7.35 o 
  -5   3  11      241.97      234.86     16.05 o 
  -4   3  11       39.91       21.18      5.61 o 
  -3   3  11     4781.15     5021.02     73.73 o 
  -2   3  11       46.23       35.40      5.34 o 
  -1   3  11     9243.05     9819.14    136.00 o 
   0   3  11      234.35      189.75     10.56 o 
   1   3  11      676.79      675.37     15.53 o 
   2   3  11        1.81        3.77      6.71 o 
   3   3  11     3008.49     3063.75     68.68 o 
   4   3  11     1032.28      950.68     30.07 o 
   5   3  11      803.44      747.24     31.63 o 
   6   3  11       93.52       64.10     17.26 o 
   7   3  11      685.46      671.64     33.47 o 
   8   3  11       54.63       58.37     16.80 o 
   9   3  11      329.58      401.77     30.77 o 
  10   3  11       37.64        0.76     20.10 o 
 -11   4  11        0.22       -9.69     18.36 o 
 -10   4  11      672.62      702.45     33.00 o 
  -9   4  11      157.18      128.75     18.71 o 
  -8   4  11     3214.74     3175.10     98.80 o 
  -7   4  11      140.45      134.09     13.65 o 
  -6   4  11       52.08       24.92      7.62 o 
  -5   4  11      132.67      112.13      9.48 o 
  -4   4  11      521.20      457.78     16.99 o 
  -3   4  11      521.61      434.61     14.82 o 
  -2   4  11     2638.33     2608.16     46.05 o 
  -1   4  11       15.37        8.30      5.03 o 
   0   4  11      755.38      742.41     17.36 o 
   1   4  11      188.19      155.49      9.76 o 
   2   4  11     2737.48     2854.43     64.01 o 
   3   4  11      115.73       81.42     10.19 o 
   4   4  11     5568.59     5697.42    125.95 o 
   5   4  11       38.62       34.55     12.34 o 
   6   4  11      442.84      493.13     28.26 o 
   7   4  11      262.49      225.31     37.07 o 
   8   4  11       21.13       25.80     17.87 o 
   9   4  11      118.55      125.22     22.22 o 
  10   4  11      187.07      251.65     38.04 o 
 -11   5  11      159.38      106.29     21.60 o 
 -10   5  11        1.58      -21.48     15.47 o 
  -9   5  11     1138.22     1114.62     48.16 o 
  -8   5  11       24.81       13.12     13.85 o 
  -7   5  11      603.49      571.09     20.22 o 
  -6   5  11       15.96       18.39      7.57 o 
  -5   5  11     1510.51     1438.89     31.45 o 
  -4   5  11      426.33      438.24     18.89 o 
  -3   5  11      340.45      291.61     13.45 o 
  -2   5  11      529.58      521.02     15.34 o 
  -1   5  11     1486.29     1418.94     28.18 o 
   0   5  11      551.52      549.39     14.56 o 
   1   5  11      145.99      125.95      7.33 o 
   2   5  11       30.22       20.69      7.67 o 
   3   5  11      193.69      145.76     13.50 o 
   4   5  11      146.75      117.72     12.28 o 
   5   5  11      339.24      335.14     23.31 o 
   6   5  11       49.92       26.77     12.96 o 
   7   5  11      185.09      114.66     18.01 o 
   8   5  11      368.41      333.49     30.75 o 
   9   5  11       61.05       47.80     21.51 o 
  10   5  11       47.36       42.15     20.62 o 
 -11   6  11        2.59      -24.66     18.20 o 
 -10   6  11       49.97       35.85     18.42 o 
  -9   6  11       33.89        7.06     15.20 o 
  -8   6  11      467.34      471.21     29.03 o 
  -7   6  11      619.72      526.80     22.61 o 
  -6   6  11       53.57       33.62      9.71 o 
  -5   6  11       11.03        4.39      6.43 o 
  -4   6  11     1888.64     1945.81     38.28 o 
  -3   6  11      405.29      369.19     21.13 o 
  -2   6  11      294.36      225.87     10.62 o 
  -1   6  11        2.69        1.91      5.33 o 
   0   6  11      822.24      796.03     20.20 o 
   1   6  11       52.11       41.93      5.76 o 
   2   6  11     2725.12     2748.04     62.54 o 
   3   6  11      109.58       92.66     11.91 o 
   4   6  11      578.73      514.15     21.58 o 
   5   6  11      138.56      120.42     16.81 o 
   6   6  11        4.05      -13.89     11.66 o 
   7   6  11       48.00       40.22     15.74 o 
   8   6  11        1.64       10.24     15.65 o 
   9   6  11       64.32       66.24     19.86 o 
  10   6  11        6.08        4.95     20.35 o 
 -11   7  11        6.76        6.92     19.27 o 
 -10   7  11      158.81      142.75     22.64 o 
  -9   7  11      768.50      865.54     39.90 o 
  -8   7  11       56.83       38.09     11.85 o 
  -7   7  11      907.17      955.15     30.26 o 
  -6   7  11        3.43        6.12      8.97 o 
  -5   7  11      222.20      177.98     20.47 o 
  -4   7  11      691.63      696.02     24.56 o 
  -3   7  11      583.90      562.97     16.70 o 
  -2   7  11      372.60      328.45     22.02 o 
  -1   7  11     3004.50     3261.62     55.47 o 
   0   7  11     1027.48      954.15     21.38 o 
   1   7  11     2139.97     2310.69     49.59 o 
   2   7  11      474.67      417.87     18.30 o 
   3   7  11      728.75      629.34     23.42 o 
   4   7  11      109.80       93.65     11.28 o 
   5   7  11     2886.23     2875.83     68.25 o 
   6   7  11       90.36       65.00     12.73 o 
   7   7  11      133.90      116.47     17.30 o 
   8   7  11      190.06      182.40     22.74 o 
   9   7  11      441.70      503.16     39.86 o 
 -11   8  11        0.83       -4.22     18.25 o 
 -10   8  11     1057.70     1157.55     47.41 o 
  -9   8  11       54.30       38.57     17.86 o 
  -8   8  11     2706.81     2952.96     66.25 o 
  -7   8  11       26.07       22.69     10.45 o 
  -6   8  11     3230.12     3156.10     66.76 o 
  -5   8  11      157.92      179.67     16.92 o 
  -4   8  11       25.58       22.29      8.26 o 
  -3   8  11        7.27       -3.72      5.62 o 
  -2   8  11      575.10      563.28     16.22 o 
  -1   8  11      886.30      835.85     20.99 o 
   0   8  11     3018.63     3386.40     57.19 o 
   1   8  11      137.89      120.75      8.43 o 
   2   8  11     2643.82     2599.25     83.84 o 
   3   8  11      338.20      286.96     16.89 o 
   4   8  11     1117.58     1100.08     33.29 o 
   5   8  11       61.05       30.67     13.42 o 
   6   8  11     2069.69     2248.87     58.19 o 
   7   8  11       51.68       55.09     16.29 o 
   8   8  11       59.76       51.52     17.89 o 
   9   8  11       45.84       61.34     20.24 o 
 -10   9  11      127.76       89.55     20.62 o 
  -9   9  11      230.63      274.25     25.10 o 
  -8   9  11        2.02        9.53     11.74 o 
  -7   9  11      816.32      856.80     29.75 o 
  -6   9  11       13.09       10.96      9.35 o 
  -5   9  11     2517.57     2637.25     57.49 o 
  -4   9  11        1.34        1.24      7.81 o 
  -3   9  11       58.11       33.58      8.47 o 
  -2   9  11       15.73        7.94      6.03 o 
  -1   9  11      121.66      110.14      8.97 o 
   0   9  11     1492.24     1464.67     29.47 o 
   1   9  11     7611.44     8042.43    124.79 o 
   2   9  11      225.38      181.94     13.46 o 
   3   9  11     1013.84      983.33     30.77 o 
   4   9  11       12.25       11.99      9.22 o 
   5   9  11      818.06      863.14     30.02 o 
   6   9  11        0.55       -2.67     11.02 o 
   7   9  11     1010.12     1082.29     66.84 o 
   8   9  11       37.22       37.74     17.50 o 
   9   9  11        4.82       -3.00     18.98 o 
 -10  10  11      114.12      132.71     23.26 o 
  -9  10  11       71.42       53.80     18.60 o 
  -8  10  11       25.02       10.36     11.92 o 
  -7  10  11       13.01        3.59     11.00 o 
  -6  10  11      190.13      203.31     15.90 o 
  -5  10  11      754.82      696.34     24.88 o 
  -4  10  11      495.57      459.94     19.95 o 
  -3  10  11        7.83       10.98      7.74 o 
  -2  10  11      866.73      814.05     30.31 o 
  -1  10  11       66.47       49.48      6.85 o 
   0  10  11     8142.88     8635.36    133.81 o 
   1  10  11     1940.68     2055.34     38.42 o 
   2  10  11      167.58      175.00     21.60 o 
   3  10  11      443.73      438.03     19.93 o 
   4  10  11        3.16        4.97      9.34 o 
   5  10  11       65.64       51.77     11.90 o 
   6  10  11      164.91      135.67     15.79 o 
   7  10  11      123.13      101.89     16.01 o 
   8  10  11      586.21      635.52     35.52 o 
   9  10  11      134.36      110.81     23.25 o 
 -10  11  11        3.97      -35.86     17.93 o 
  -9  11  11        3.30      -11.34     13.03 o 
  -8  11  11        3.74      -20.38     11.90 o 
  -7  11  11        2.72        3.74     10.87 o 
  -6  11  11      112.19       83.03     12.57 o 
  -5  11  11        2.39       -0.86      9.71 o 
  -4  11  11        2.43        4.98      8.84 o 
  -3  11  11      537.53      507.89     20.65 o 
  -2  11  11       19.57        4.00      7.70 o 
  -1  11  11      645.18      617.52     20.72 o 
   0  11  11      391.37      377.40     13.72 o 
   1  11  11     2954.27     3159.85     54.95 o 
   2  11  11     1961.61     1948.68     68.12 o 
   3  11  11      594.33      491.01     21.71 o 
   4  11  11       73.93       53.75     11.32 o 
   5  11  11      159.10      118.61     14.64 o 
   6  11  11       19.06       21.90     11.87 o 
   7  11  11       32.26       19.13     13.71 o 
   8  11  11       52.75        8.07     17.79 o 
 -10  12  11      217.74      190.64     37.14 o 
  -9  12  11       26.12        6.58     14.46 o 
  -8  12  11      315.26      308.27     21.25 o 
  -7  12  11       17.84        2.16     14.63 o 
  -6  12  11      426.16      407.99     21.64 o 
  -5  12  11      112.08       94.63     12.80 o 
  -4  12  11     2862.63     2893.81     69.22 o 
  -3  12  11       32.85       11.83      8.81 o 
  -2  12  11       98.89       55.22      9.79 o 
  -1  12  11       12.71       11.31      7.76 o 
   0  12  11      373.63      352.92     16.16 o 
   1  12  11      702.08      677.80     18.52 o 
   2  12  11      233.77      212.41     15.51 o 
   3  12  11        0.55      -15.41      9.53 o 
   4  12  11     1553.31     1577.24     44.04 o 
   5  12  11        2.49       -7.12     10.65 o 
   6  12  11      174.74      148.27     20.85 o 
   7  12  11       43.02       17.76     13.74 o 
   8  12  11      177.65      117.89     32.81 o 
  -9  13  11      109.71       99.12     18.00 o 
  -8  13  11        6.60      -16.51     12.87 o 
  -7  13  11      290.95      326.04     21.29 o 
  -6  13  11       10.49       28.63     13.61 o 
  -5  13  11     2597.05     2669.61     60.01 o 
  -4  13  11       49.36       22.24     10.29 o 
  -3  13  11     2606.63     2760.29     78.87 o 
  -2  13  11      265.24      260.34     15.49 o 
  -1  13  11       17.42       11.32      8.56 o 
   0  13  11      197.95      180.13     13.04 o 
   1  13  11       20.28        7.00      8.04 o 
   2  13  11      986.24      965.25     30.77 o 
   3  13  11     2866.32     3224.66     74.41 o 
   4  13  11        1.30      -17.83      9.82 o 
   5  13  11      559.22      566.12     36.04 o 
   6  13  11       22.66       22.42     13.65 o 
   7  13  11      169.47       94.85     22.10 o 
   8  13  11       97.00      120.56     36.46 o 
  -9  14  11       82.82       81.95     17.55 o 
  -8  14  11      246.04      224.99     19.86 o 
  -7  14  11        1.71       -3.94     12.87 o 
  -6  14  11       41.58       31.91     12.41 o 
  -5  14  11        2.08      -12.11     10.54 o 
  -4  14  11     2095.71     2291.09     53.37 o 
  -3  14  11       69.63       58.87     11.39 o 
  -2  14  11     4956.93     5199.99    112.02 o 
  -1  14  11      954.04      949.58     28.07 o 
   0  14  11      184.55      130.30     12.18 o 
   1  14  11      766.89      794.18     24.58 o 
   2  14  11     2396.30     2569.13    100.51 o 
   3  14  11      236.49      216.88     16.60 o 
   4  14  11     1247.68     1309.22     39.23 o 
   5  14  11      151.14      160.27     40.12 o 
   6  14  11      375.65      307.91     30.02 o 
   7  14  11        0.78       -1.98     20.18 o 
  -8  15  11      295.16      406.38     25.29 o 
  -7  15  11      247.23      226.41     20.00 o 
  -6  15  11        0.23        8.44     12.27 o 
  -5  15  11       87.39       60.24     13.12 o 
  -4  15  11       68.11       46.71     11.66 o 
  -3  15  11     3208.36     3253.62     97.61 o 
  -2  15  11       68.80       53.44     11.20 o 
  -1  15  11     4304.28     4655.01     99.24 o 
   0  15  11      863.18      868.86     26.79 o 
   1  15  11        5.25       -4.17      8.98 o 
   2  15  11       50.48       26.82     14.39 o 
   3  15  11      172.67      152.20     19.45 o 
   4  15  11      175.51      150.51     18.92 o 
   5  15  11      118.05       74.21     18.63 o 
   6  15  11       66.98       65.11     20.13 o 
   7  15  11       61.62       22.07     20.84 o 
  -8  16  11      158.40      155.99     19.78 o 
  -7  16  11       41.97       21.29     14.53 o 
  -6  16  11      166.18      162.31     17.67 o 
  -5  16  11        1.13       15.75     12.15 o 
  -4  16  11       36.52       19.51     11.61 o 
  -3  16  11       31.19       17.15     11.07 o 
  -2  16  11      115.03      102.36     16.85 o 
  -1  16  11       83.65       97.41     12.63 o 
   0  16  11      739.90      752.07     25.13 o 
   1  16  11      143.97      106.57     14.72 o 
   2  16  11        1.58       -9.44     13.87 o 
   3  16  11       92.25       53.98     16.82 o 
   4  16  11      549.95      590.66     54.93 o 
   5  16  11      247.55      209.04     39.62 o 
   6  16  11        9.23      -15.78     19.16 o 
  -7  17  11       13.42       11.72     14.53 o 
  -6  17  11       24.49       13.64     13.61 o 
  -5  17  11      201.68      198.40     18.82 o 
  -4  17  11        4.10      -13.32     11.13 o 
  -3  17  11      514.63      509.00     24.24 o 
  -2  17  11      358.90      375.07     22.49 o 
  -1  17  11      270.53      297.59     18.45 o 
   0  17  11       23.46       23.85     11.03 o 
   1  17  11       22.68        7.47     17.78 o 
   2  17  11      305.92      232.66     74.99 o 
   3  17  11        3.49       -6.08     25.28 o 
   4  17  11      851.39      874.57     68.06 o 
   5  17  11      105.75       78.76     32.57 o 
   6  17  11       83.75      113.76     36.22 o 
  -7  18  11        2.52      -10.16     15.75 o 
  -6  18  11      624.27      700.33     31.33 o 
  -5  18  11      257.68      291.21     21.09 o 
  -4  18  11     1175.49     1214.47     37.54 o 
  -3  18  11      343.15      354.69     21.59 o 
  -2  18  11      807.32      850.69     30.49 o 
  -1  18  11      514.18      590.94     25.41 o 
   0  18  11      878.48      956.90     56.35 o 
   1  18  11        7.33        7.73     15.02 o 
   2  18  11      254.28      218.52     36.95 o 
   3  18  11      794.02      935.82     69.28 o 
   4  18  11      527.67      550.31     55.42 o 
   5  18  11       17.98       21.88     31.11 o 
  -6  19  11        3.05       -9.15     14.42 o 
  -5  19  11     1120.60     1144.95     37.85 o 
  -4  19  11       36.50       10.41     13.90 o 
  -3  19  11      870.94      932.61     32.62 o 
  -2  19  11      675.45      671.21     27.48 o 
  -1  19  11     1331.16     1304.11     39.29 o 
   0  19  11        7.26       -9.59     11.42 o 
   1  19  11      631.66      735.90     41.85 o 
   2  19  11        0.68       -9.78     18.79 o 
   3  19  11      109.98      139.04     34.76 o 
   4  19  11       26.45        7.29     29.65 o 
  -5  20  11        1.87        5.71     15.55 o 
  -4  20  11      353.74      373.67     24.57 o 
  -3  20  11       16.90      -12.60     13.06 o 
  -2  20  11      125.21      121.60     21.19 o 
  -1  20  11       11.75        1.66     13.00 o 
   0  20  11      596.60      597.25     46.24 o 
   1  20  11       28.51       18.09     20.71 o 
   2  20  11      619.64      737.95     44.93 o 
   3  20  11        0.42       -2.31     21.72 o 
   4  20  11      291.70      251.46     33.04 o 
  -4  21  11      363.11      340.02     26.35 o 
  -3  21  11        0.24      -14.81     14.49 o 
  -2  21  11        8.02       10.28     13.88 o 
  -1  21  11       58.58       36.98     16.93 o 
   0  21  11        6.31        6.22     16.19 o 
   1  21  11      252.64      233.14     45.33 o 
   2  21  11      135.50      144.63     39.86 o 
  -1  22  11        0.41        0.89     17.13 o 
   0  22  11       45.17       19.33     23.29 o 
 -10   0  12     1441.05     1535.90    145.23 o 
  -8   0  12      222.50      184.16     36.95 o 
  -6   0  12      140.10      107.86     19.93 o 
  -4   0  12       54.86       55.59      9.78 o 
  -2   0  12     2669.53     2550.91     58.64 o 
   0   0  12     5370.67     5384.81    110.25 o 
   2   0  12     2947.22     2963.05     82.55 o 
   4   0  12       96.53       58.09     17.99 o 
   6   0  12       10.35       17.99     19.93 o 
   8   0  12      394.38      464.51     45.94 o 
 -11   1  12      311.52      355.70     31.63 o 
 -10   1  12       14.47       23.97     15.21 o 
  -9   1  12      184.52      155.20     17.72 o 
  -8   1  12        6.78       -2.41     10.74 o 
  -7   1  12      615.74      584.80     24.85 o 
  -6   1  12      385.27      330.03     18.48 o 
  -5   1  12       21.78       19.82      6.64 o 
  -4   1  12      123.63       80.54      7.58 o 
  -3   1  12     5585.13     5828.47     84.91 o 
  -2   1  12       66.20       49.92      6.19 o 
  -1   1  12      479.39      356.98     15.62 o 
   0   1  12      343.12      315.77     13.23 o 
   1   1  12      568.55      596.73     18.67 o 
   2   1  12      760.93      599.13     23.73 o 
   3   1  12      706.24      689.64     24.52 o 
   4   1  12     1265.05     1277.83     43.83 o 
   5   1  12      133.15      132.38     15.99 o 
   6   1  12       49.26       38.53     13.41 o 
   7   1  12      768.54      789.92     56.03 o 
   8   1  12       65.08       31.98     20.66 o 
   9   1  12      711.60      853.45     43.61 o 
 -11   2  12      223.49      191.59     25.70 o 
 -10   2  12       22.79       -0.05     17.19 o 
  -9   2  12      259.39      242.10     20.11 o 
  -8   2  12      774.80      773.56     29.97 o 
  -7   2  12      419.55      441.23     25.58 o 
  -6   2  12     2727.14     2832.75     53.30 o 
  -5   2  12     1188.51     1155.77     27.26 o 
  -4   2  12     9964.08    10553.90    147.60 o 
  -3   2  12      899.90      818.13     18.54 o 
  -2   2  12      375.43      363.55     18.72 o 
  -1   2  12     1731.10     1580.85     28.12 o 
   0   2  12      497.27      531.54     13.45 o 
   1   2  12     2007.07     2021.49     48.51 o 
   2   2  12       31.93       19.31      7.72 o 
   3   2  12       22.60       29.92      8.67 o 
   4   2  12     2084.90     2067.62     62.05 o 
   5   2  12       32.97       31.60     12.29 o 
   6   2  12        4.65       -3.30     12.17 o 
   7   2  12      515.11      517.62     31.44 o 
   8   2  12       17.26       -1.09     15.64 o 
   9   2  12      122.18      144.20     27.83 o 
 -11   3  12       60.43       53.91     20.79 o 
 -10   3  12       65.50       28.48     17.87 o 
  -9   3  12      381.86      343.68     26.79 o 
  -8   3  12      726.33      806.70     30.02 o 
  -7   3  12      410.39      323.18     19.59 o 
  -6   3  12      211.23      213.49     12.80 o 
  -5   3  12      508.30      471.33     17.13 o 
  -4   3  12     1185.01     1170.58     23.84 o 
  -3   3  12      267.00      193.69     10.48 o 
  -2   3  12      194.59      177.89      8.84 o 
  -1   3  12     2053.97     2222.35     41.13 o 
   0   3  12      806.35      670.69     19.03 o 
   1   3  12     3561.62     3419.04     74.79 o 
   2   3  12       81.61       73.16     13.00 o 
   3   3  12      516.46      456.38     20.03 o 
   4   3  12       90.37       78.06     11.39 o 
   5   3  12      117.59       86.65     13.97 o 
   6   3  12       12.26       -1.29     12.72 o 
   7   3  12      250.45      198.02     27.10 o 
   8   3  12      704.35      770.53     38.41 o 
   9   3  12       28.37        6.13     16.15 o 
 -11   4  12      132.99      114.29     23.54 o 
 -10   4  12        5.36      -14.74     16.64 o 
  -9   4  12      101.30       85.78     22.28 o 
  -8   4  12      183.11      127.42     18.10 o 
  -7   4  12      846.87      828.31     28.69 o 
  -6   4  12      371.78      331.29     18.08 o 
  -5   4  12       26.45       20.18      7.46 o 
  -4   4  12       35.42       13.52      6.81 o 
  -3   4  12       19.77        3.58      5.21 o 
  -2   4  12       62.57       28.21      6.32 o 
  -1   4  12     1080.81     1122.45     27.25 o 
   0   4  12     2419.01     2331.78     41.36 o 
   1   4  12      289.31      263.28     14.79 o 
   2   4  12       42.11       35.98      8.17 o 
   3   4  12      885.48      865.72     35.60 o 
   4   4  12       27.06        7.51      9.46 o 
   5   4  12      322.69      300.30     21.83 o 
   6   4  12      313.39      302.44     23.12 o 
   7   4  12       51.89       59.25     32.09 o 
   8   4  12      210.15      225.22     25.28 o 
   9   4  12      577.11      702.19     40.87 o 
 -11   5  12        9.78       10.94     20.01 o 
 -10   5  12        9.45       -4.81     16.26 o 
  -9   5  12       24.44       24.91     17.16 o 
  -8   5  12      251.78      212.85     21.34 o 
  -7   5  12     1078.55     1175.30     44.03 o 
  -6   5  12       55.06       32.68      8.61 o 
  -5   5  12      202.58      194.19     11.89 o 
  -4   5  12        2.68       -7.29      6.25 o 
  -3   5  12       80.29       69.23      8.97 o 
  -2   5  12     1619.11     1467.78     33.87 o 
  -1   5  12     4943.81     5259.30     91.50 o 
   0   5  12      738.06      677.16     17.04 o 
   1   5  12      538.25      483.97     19.63 o 
   2   5  12       35.13       17.90      7.69 o 
   3   5  12      784.73      825.48     34.49 o 
   4   5  12        1.20       -4.66      8.76 o 
   5   5  12     1618.97     1705.94     46.84 o 
   6   5  12      223.12      247.81     21.89 o 
   7   5  12      239.26      280.78     24.49 o 
   8   5  12      225.76      263.02     25.08 o 
   9   5  12      217.84      210.91     26.75 o 
 -11   6  12       36.71       29.25     18.09 o 
 -10   6  12      132.79      137.61     22.12 o 
  -9   6  12      241.15      255.43     24.93 o 
  -8   6  12       64.54       48.13     15.44 o 
  -7   6  12       21.42       13.78     10.50 o 
  -6   6  12     2876.81     3072.11     65.09 o 
  -5   6  12       36.98       15.62      7.38 o 
  -4   6  12      207.51      182.95     11.35 o 
  -3   6  12       97.12       71.44      8.02 o 
  -2   6  12     5964.50     6247.07     99.94 o 
  -1   6  12      468.87      462.20     18.73 o 
   0   6  12      177.82      212.43     10.06 o 
   1   6  12       50.10       27.39      8.27 o 
   2   6  12       76.76       78.83     10.20 o 
   3   6  12       20.82        8.72      8.52 o 
   4   6  12     1634.28     1623.34     44.13 o 
   5   6  12       53.06       49.91     11.12 o 
   6   6  12     1156.78     1184.89     44.87 o 
   7   6  12      125.91       69.83     18.96 o 
   8   6  12      314.05      362.85     28.44 o 
   9   6  12      260.30      295.46     39.86 o 
 -10   7  12      269.16      258.52     29.42 o 
  -9   7  12      172.92      124.03     20.69 o 
  -8   7  12      379.94      353.71     26.19 o 
  -7   7  12       25.56       10.73     10.93 o 
  -6   7  12      482.15      546.78     30.52 o 
  -5   7  12     1458.02     1476.97     37.82 o 
  -4   7  12      248.06      247.90     12.85 o 
  -3   7  12      281.39      252.70     16.74 o 
  -2   7  12     3388.75     3521.55     60.78 o 
  -1   7  12      499.15      459.92     14.92 o 
   0   7  12       29.82       21.55      6.11 o 
   1   7  12      999.42      991.17     34.01 o 
   2   7  12       25.39       15.46      8.39 o 
   3   7  12      824.30      759.86     26.61 o 
   4   7  12      328.04      308.35     25.35 o 
   5   7  12      659.82      694.92     27.35 o 
   6   7  12      325.30      284.57     25.31 o 
   7   7  12      726.87      681.51     34.69 o 
   8   7  12        2.36        6.49     16.28 o 
   9   7  12      208.93      211.16     26.00 o 
 -10   8  12       14.96       13.84     17.53 o 
  -9   8  12      499.11      467.00     31.24 o 
  -8   8  12      661.18      643.42     32.56 o 
  -7   8  12       15.98       -5.42     10.45 o 
  -6   8  12       18.69       16.14     10.09 o 
  -5   8  12      253.14      223.10     15.36 o 
  -4   8  12      813.41      724.83     25.44 o 
  -3   8  12      186.06      154.59     10.27 o 
  -2   8  12       36.63       34.64      7.03 o 
  -1   8  12      352.59      351.46     13.25 o 
   0   8  12     4735.14     5060.53     82.18 o 
   1   8  12       22.80       18.74      8.66 o 
   2   8  12        3.54        1.98      8.08 o 
   3   8  12      262.44      205.78     22.60 o 
   4   8  12      834.22      756.56     27.87 o 
   5   8  12     1222.49     1203.13     37.56 o 
   6   8  12        7.75       -7.36     11.36 o 
   7   8  12      732.05      776.71     36.70 o 
   8   8  12      206.93      191.91     23.58 o 
   9   8  12       80.64       75.41     34.88 o 
 -10   9  12      490.26      545.97     36.26 o 
  -9   9  12      337.05      370.77     28.91 o 
  -8   9  12       69.99       56.92     16.38 o 
  -7   9  12      582.61      620.87     26.59 o 
  -6   9  12      344.77      335.49     19.58 o 
  -5   9  12      292.85      274.61     17.28 o 
  -4   9  12     1013.18     1008.30     34.98 o 
  -3   9  12      136.63      111.31     11.16 o 
  -2   9  12       18.50       21.71      8.13 o 
  -1   9  12     1012.39     1005.63     30.35 o 
   0   9  12     3011.96     3146.19     54.69 o 
   1   9  12        7.19        6.06      7.87 o 
   2   9  12       62.60       49.10     11.57 o 
   3   9  12      796.12      752.64     26.88 o 
   4   9  12       34.85       33.11     10.84 o 
   5   9  12       83.03       70.10     26.38 o 
   6   9  12      351.01      380.19     32.89 o 
   7   9  12        8.80       11.50     14.85 o 
   8   9  12      378.79      275.52     30.26 o 
 -10  10  12       14.27       19.20     19.28 o 
  -9  10  12      195.48      180.51     22.88 o 
  -8  10  12      421.19      476.68     32.14 o 
  -7  10  12       15.23       -3.36     11.67 o 
  -6  10  12     1157.44     1269.36     36.66 o 
  -5  10  12      299.80      286.79     17.79 o 
  -4  10  12     1072.38     1055.16     30.57 o 
  -3  10  12        4.68       -5.06      8.88 o 
  -2  10  12      111.18       59.88     10.11 o 
  -1  10  12     1414.45     1434.05     30.07 o 
   0  10  12      228.52      205.88     11.01 o 
   1  10  12      624.98      600.81     27.77 o 
   2  10  12     2178.57     2359.47     57.16 o 
   3  10  12       77.60       48.28     12.93 o 
   4  10  12      914.05      914.06     31.36 o 
   5  10  12       52.45       41.19     12.33 o 
   6  10  12     1265.11     1373.42     42.27 o 
   7  10  12     2293.38     2503.47    128.46 o 
   8  10  12      276.24      222.55     25.02 o 
  -9  11  12       96.37       52.41     19.18 o 
  -8  11  12        0.33      -16.50     12.28 o 
  -7  11  12      799.37      866.18     31.24 o 
  -6  11  12       42.21       35.71     12.49 o 
  -5  11  12     1658.68     1625.34     64.44 o 
  -4  11  12      301.08      275.86     17.04 o 
  -3  11  12     1032.64     1044.07     39.42 o 
  -2  11  12       37.11       34.42      9.97 o 
  -1  11  12      617.99      627.91     21.48 o 
   0  11  12        0.51       -1.82      6.48 o 
   1  11  12       24.20       31.66     11.42 o 
   2  11  12       22.10       20.35     10.53 o 
   3  11  12      840.30      880.08     30.29 o 
   4  11  12      776.95      709.17     27.89 o 
   5  11  12      328.00      305.28     26.53 o 
   6  11  12       13.92        9.13     12.69 o 
   7  11  12     1262.35     1270.22     57.94 o 
   8  11  12       17.02       -2.50     16.75 o 
  -9  12  12        1.62      -10.29     14.69 o 
  -8  12  12       19.96       -2.94     13.24 o 
  -7  12  12      238.71      212.86     18.79 o 
  -6  12  12      344.37      324.03     20.41 o 
  -5  12  12      212.31      205.09     16.80 o 
  -4  12  12      321.96      334.21     25.85 o 
  -3  12  12       75.90       52.69     10.68 o 
  -2  12  12     3467.23     3856.82     76.59 o 
  -1  12  12      424.61      423.79     18.42 o 
   0  12  12     1807.91     1852.84     42.37 o 
   1  12  12       72.04       58.47     10.54 o 
   2  12  12      982.95      951.83     30.98 o 
   3  12  12      162.19      128.73     14.23 o 
   4  12  12      177.97      180.38     16.37 o 
   5  12  12       31.60        8.88     12.03 o 
   6  12  12      113.27       91.63     15.61 o 
   7  12  12       63.95       52.67     16.08 o 
   8  12  12       50.31       20.66     28.44 o 
  -9  13  12      223.17      232.56     21.91 o 
  -8  13  12        2.36      -11.91     13.66 o 
  -7  13  12        3.51        7.60     12.60 o 
  -6  13  12      215.42      171.05     16.68 o 
  -5  13  12       83.73       92.76     17.94 o 
  -4  13  12       45.60       27.12     11.21 o 
  -3  13  12     1145.83     1246.99     34.56 o 
  -2  13  12       86.14       87.00     11.70 o 
  -1  13  12      985.82      963.45     28.01 o 
   0  13  12        4.53       -3.82      8.61 o 
   1  13  12      158.02      147.15     19.31 o 
   2  13  12     3498.62     3812.43     85.61 o 
   3  13  12      207.88      194.52     17.17 o 
   4  13  12      145.62      140.42     17.80 o 
   5  13  12       77.94       64.89     15.81 o 
   6  13  12      204.55      144.62     33.11 o 
   7  13  12        0.28        3.81     15.89 o 
  -8  14  12       53.99       36.48     14.96 o 
  -7  14  12      772.08      849.50     32.65 o 
  -6  14  12      249.42      289.47     20.34 o 
  -5  14  12      118.73       95.11     13.84 o 
  -4  14  12       36.71       16.56     11.34 o 
  -3  14  12      150.38      135.01     16.76 o 
  -2  14  12      970.11      903.53     28.41 o 
  -1  14  12      955.42      938.72     29.26 o 
   0  14  12        7.22       17.38      9.34 o 
   1  14  12      834.71      803.64     47.52 o 
   2  14  12      289.81      315.54     26.10 o 
   3  14  12      300.49      319.30     26.08 o 
   4  14  12        4.57      -11.01     11.55 o 
   5  14  12      133.99      137.55     17.02 o 
   6  14  12       25.93        7.71     14.48 o 
   7  14  12       98.86       69.03     22.77 o 
  -8  15  12        1.17       31.39     16.30 o 
  -7  15  12      465.55      516.12     31.26 o 
  -6  15  12        5.46      -10.74     12.56 o 
  -5  15  12      322.57      327.40     20.90 o 
  -4  15  12       22.06       -0.76     11.00 o 
  -3  15  12      238.03      215.81     28.20 o 
  -2  15  12      208.57      169.64     14.89 o 
  -1  15  12       13.58        7.83     10.01 o 
   0  15  12      710.95      716.16     24.81 o 
   1  15  12      599.28      619.12     47.76 o 
   2  15  12      126.94      113.77     19.03 o 
   3  15  12      631.46      720.56     79.00 o 
   4  15  12      335.19      313.73     27.50 o 
   5  15  12      452.33      487.73     50.67 o 
   6  15  12       97.05       64.20     21.63 o 
  -7  16  12       30.50       18.65     15.05 o 
  -6  16  12       29.06       19.77     14.19 o 
  -5  16  12       16.78       10.90     12.62 o 
  -4  16  12      323.50      348.28     21.24 o 
  -3  16  12      108.12       94.36     13.32 o 
  -2  16  12     1442.33     1435.95     39.00 o 
  -1  16  12       49.53       26.95     11.36 o 
   0  16  12      335.71      317.44     22.33 o 
   1  16  12       18.96       26.50     15.94 o 
   2  16  12     1165.77     1268.32     80.82 o 
   3  16  12      675.94      710.61     66.97 o 
   4  16  12     1250.20     1323.42     94.43 o 
   5  16  12       81.88       60.52     31.60 o 
   6  16  12      132.96      122.26     38.89 o 
  -7  17  12      655.55      758.67     51.80 o 
  -6  17  12        9.32        2.37     14.46 o 
  -5  17  12      604.77      640.23     29.24 o 
  -4  17  12       22.33        9.79     12.87 o 
  -3  17  12      634.10      591.94     26.12 o 
  -2  17  12       24.61        3.10     11.07 o 
  -1  17  12      918.19      883.37     36.56 o 
   0  17  12      315.12      300.08     22.32 o 
   1  17  12      592.71      618.61     36.66 o 
   2  17  12       72.36       24.18     16.47 o 
   3  17  12      764.23      915.84    150.10 o 
   4  17  12      355.84      210.99     41.81 o 
   5  17  12      102.88       56.64     33.79 o 
  -6  18  12      320.62      319.94     24.19 o 
  -5  18  12        7.24      -13.01     13.73 o 
  -4  18  12      468.00      376.46     28.07 o 
  -3  18  12      639.23      690.99     28.63 o 
  -2  18  12        7.52       -2.02     12.25 o 
  -1  18  12        2.49        2.71     11.41 o 
   0  18  12      212.28      221.15     21.08 o 
   1  18  12      337.35      339.87     29.17 o 
   2  18  12      931.14      926.39     64.05 o 
   3  18  12      551.53      514.34     53.72 o 
   4  18  12      263.94      238.21     43.75 o 
  -5  19  12      268.33      247.80     25.82 o 
  -4  19  12      190.01      163.20     19.19 o 
  -3  19  12      197.64      120.60     16.49 o 
  -2  19  12     1490.76     1657.71     48.17 o 
  -1  19  12      196.30      172.15     17.61 o 
   0  19  12      309.08      289.41     27.25 o 
   1  19  12        4.10       -9.97     27.95 o 
   2  19  12      321.19      379.19     49.34 o 
   3  19  12       28.79       19.69     31.60 o 
   4  19  12      136.23       77.54     34.76 o 
  -4  20  12       47.24       21.97     15.70 o 
  -3  20  12       15.15        5.05     14.51 o 
  -2  20  12        9.03       -5.20     13.15 o 
  -1  20  12        8.78       -1.72     13.53 o 
   0  20  12      489.90      497.17     38.19 o 
   1  20  12       88.50       97.23     35.25 o 
   2  20  12      200.87      148.27     36.46 o 
  -2  21  12       39.87       39.79     15.97 o 
  -1  21  12      218.42      265.35     24.72 o 
   0  21  12       57.20       65.51     23.28 o 
   1  21  12      952.77     1118.37     77.30 o 
 -11   0  13      760.66     1125.91     91.39 o 
  -9   0  13      581.67      553.18     41.05 o 
  -7   0  13      375.77      359.23     29.28 o 
  -5   0  13      240.34      205.62     36.10 o 
  -3   0  13     2030.92     2060.80     50.95 o 
  -1   0  13       53.75       30.97      8.41 o 
   1   0  13     2439.17     2371.83     69.54 o 
   3   0  13     8044.85     8405.88    290.96 o 
   5   0  13       52.74       24.06     17.26 o 
   7   0  13     1615.97     1736.74     85.56 o 
   9   0  13      103.39       74.14     31.84 o 
 -11   1  13      435.36      477.39     34.78 o 
 -10   1  13      264.13      234.45     42.94 o 
  -9   1  13      193.63      157.47     18.55 o 
  -8   1  13       13.65       12.66     11.33 o 
  -7   1  13       45.27       34.04     11.39 o 
  -6   1  13     1566.66     1639.04     42.17 o 
  -5   1  13      370.37      308.19     14.96 o 
  -4   1  13     2123.37     2133.15     37.60 o 
  -3   1  13      672.93      586.75     15.87 o 
  -2   1  13      962.15      913.13     20.04 o 
  -1   1  13       12.94        5.06      5.24 o 
   0   1  13      492.57      528.84     18.56 o 
   1   1  13      511.93      527.33     18.52 o 
   2   1  13     5515.86     5693.71    126.73 o 
   3   1  13     1040.66     1019.30     37.21 o 
   4   1  13     1950.40     1999.62     61.02 o 
   5   1  13        1.85       -9.37     10.73 o 
   6   1  13     1004.38     1102.02     43.30 o 
   7   1  13       38.79       10.57     14.27 o 
   8   1  13      975.60      951.97     42.97 o 
   9   1  13       30.50       11.09     21.15 o 
 -11   2  13      142.62      159.59     25.26 o 
 -10   2  13      777.40      891.98     87.52 o 
  -9   2  13       15.54       11.96     15.05 o 
  -8   2  13        5.20        2.29     11.84 o 
  -7   2  13     1233.93     1223.77     36.17 o 
  -6   2  13     1512.49     1566.44     40.81 o 
  -5   2  13      150.28      140.39     11.04 o 
  -4   2  13     2764.15     2915.58     47.99 o 
  -3   2  13      534.73      449.93     14.41 o 
  -2   2  13      349.10      363.90     12.76 o 
  -1   2  13       14.15        7.15      5.27 o 
   0   2  13      311.62      271.40     23.54 o 
   1   2  13      287.31      188.63     13.90 o 
   2   2  13     4693.68     4477.08     95.95 o 
   3   2  13        2.55        2.42      8.80 o 
   4   2  13      770.16      753.91     32.05 o 
   5   2  13       98.00       79.96     15.46 o 
   6   2  13      543.91      566.61     30.76 o 
   7   2  13      249.69      254.48     24.31 o 
   8   2  13      528.38      619.42     85.07 o 
   9   2  13      183.58      217.55     27.39 o 
 -11   3  13      128.92      116.66     24.31 o 
 -10   3  13      168.57      111.20     21.31 o 
  -9   3  13      143.70      123.41     19.12 o 
  -8   3  13       93.00       80.32     12.13 o 
  -7   3  13      511.37      511.14     24.25 o 
  -6   3  13      277.28      200.35     13.04 o 
  -5   3  13     2625.53     2720.93     51.46 o 
  -4   3  13      943.16      932.34     30.40 o 
  -3   3  13     3169.80     3033.27     56.60 o 
  -2   3  13     1035.73     1007.23     21.48 o 
  -1   3  13      588.35      608.19     17.07 o 
   0   3  13       54.40       24.63      8.17 o 
   1   3  13     1021.08     1020.20     30.54 o 
   2   3  13     1075.98     1113.68     32.89 o 
   3   3  13      545.10      581.84     23.42 o 
   4   3  13       64.64       57.34     14.79 o 
   5   3  13      586.40      573.74     29.18 o 
   6   3  13        5.45        0.73     12.12 o 
   7   3  13      333.93      339.72     35.85 o 
   8   3  13        2.54      -12.74     16.41 o 
   9   3  13       12.98      -13.45     18.73 o 
 -10   4  13      122.50       73.22     21.24 o 
  -9   4  13      161.51      140.20     17.63 o 
  -8   4  13       25.87       12.65     14.67 o 
  -7   4  13        3.87        8.91     10.92 o 
  -6   4  13        4.18       10.66      8.62 o 
  -5   4  13      139.24      111.92     10.31 o 
  -4   4  13      345.67      301.87     18.28 o 
  -3   4  13        5.84       -1.94      6.07 o 
  -2   4  13     4619.33     4813.94     79.49 o 
  -1   4  13     1351.66     1356.21     28.42 o 
   0   4  13        5.11        8.38      7.92 o 
   1   4  13     3548.43     3655.52     80.47 o 
   2   4  13        8.09       14.33      8.74 o 
   3   4  13      592.97      609.62     61.36 o 
   4   4  13      220.38      208.66     15.93 o 
   5   4  13     4127.21     4170.85    112.92 o 
   6   4  13      548.57      548.18     30.18 o 
   7   4  13       14.47       -2.56     24.43 o 
   8   4  13        2.93      -10.86     18.11 o 
   9   4  13      107.77      107.92     22.96 o 
 -10   5  13      169.30      142.53     19.53 o 
  -9   5  13       12.57       12.16     15.41 o 
  -8   5  13     1730.61     1936.77     63.13 o 
  -7   5  13      254.09      249.93     27.14 o 
  -6   5  13      170.88      157.38     12.49 o 
  -5   5  13      566.57      563.30     21.98 o 
  -4   5  13      489.84      485.12     17.43 o 
  -3   5  13     1812.96     1788.08     36.28 o 
  -2   5  13     8144.02     8560.67    133.73 o 
  -1   5  13       30.94       22.16      6.44 o 
   0   5  13     2750.99     2864.97     66.55 o 
   1   5  13      211.94      142.62     13.22 o 
   2   5  13       33.43       18.09      8.46 o 
   3   5  13       53.26       37.37      9.86 o 
   4   5  13     1832.07     1918.61     50.71 o 
   5   5  13       61.09       57.51     12.53 o 
   6   5  13     2227.04     2318.05     71.99 o 
   7   5  13      115.28       92.90     18.87 o 
   8   5  13       56.25       17.73     16.38 o 
   9   5  13       11.00       -7.56     19.10 o 
 -10   6  13       44.36       37.11     28.66 o 
  -9   6  13      599.99      626.22     35.45 o 
  -8   6  13     2130.06     2384.79     68.84 o 
  -7   6  13      889.60      886.06     29.94 o 
  -6   6  13        6.06        3.69     10.11 o 
  -5   6  13      477.49      442.17     17.83 o 
  -4   6  13      269.81      205.93     12.25 o 
  -3   6  13     1819.05     1845.96     46.36 o 
  -2   6  13      190.91      159.75     12.95 o 
  -1   6  13     2846.16     3079.64     54.00 o 
   0   6  13     1934.90     1970.06     48.95 o 
   1   6  13       36.99       11.36      8.35 o 
   2   6  13        5.05       -3.54      8.08 o 
   3   6  13       11.65       -9.86      9.19 o 
   4   6  13      931.77      908.08     30.96 o 
   5   6  13     3667.56     3793.06     87.26 o 
   6   6  13       75.88       66.20     24.31 o 
   7   6  13      924.52     1037.70     43.33 o 
   8   6  13       93.09       98.33     19.62 o 
 -10   7  13       89.40       71.91     25.08 o 
  -9   7  13       57.23       46.60     18.20 o 
  -8   7  13       34.12       16.23     15.99 o 
  -7   7  13     2928.95     3003.48     66.48 o 
  -6   7  13      287.16      290.17     19.07 o 
  -5   7  13      497.76      454.08     21.02 o 
  -4   7  13      760.32      739.98     21.30 o 
  -3   7  13      170.84      146.29     10.62 o 
  -2   7  13      556.74      500.76     16.58 o 
  -1   7  13     6040.13     6448.47    102.94 o 
   0   7  13       37.27       29.96      8.89 o 
   1   7  13       73.76       70.39     10.22 o 
   2   7  13       40.01       18.05      9.26 o 
   3   7  13      644.23      594.88     24.21 o 
   4   7  13       12.05       17.71     10.22 o 
   5   7  13      728.17      667.60     27.58 o 
   6   7  13     1112.97     1180.75     46.08 o 
   7   7  13       34.90       43.32     16.33 o 
   8   7  13      580.95      703.14     37.35 o 
 -10   8  13       52.50       36.40     20.01 o 
  -9   8  13       31.23       36.13     17.28 o 
  -8   8  13       15.05        4.57     15.17 o 
  -7   8  13       35.28        9.77     11.48 o 
  -6   8  13     1068.16     1062.25     32.82 o 
  -5   8  13       83.41       55.14     11.40 o 
  -4   8  13      425.47      443.90     28.45 o 
  -3   8  13       76.14       47.17      9.95 o 
  -2   8  13     1221.46     1300.87     28.91 o 
  -1   8  13      275.86      250.50     12.63 o 
   0   8  13     2038.47     2104.95     80.56 o 
   1   8  13        0.19        4.66      8.98 o 
   2   8  13      115.80       88.98     12.22 o 
   3   8  13      515.46      465.70     21.65 o 
   4   8  13      384.68      358.31     20.36 o 
   5   8  13       40.03       27.98     11.38 o 
   6   8  13      655.02      674.04     29.51 o 
   7   8  13       13.43       -0.61     16.05 o 
   8   8  13      183.91      186.12     23.55 o 
 -10   9  13       23.38       13.19     20.19 o 
  -9   9  13        5.86      -11.58     16.14 o 
  -8   9  13       23.12       -6.62     15.02 o 
  -7   9  13      322.99      322.92     20.65 o 
  -6   9  13      236.36      265.82     18.13 o 
  -5   9  13     2457.02     2594.03     58.31 o 
  -4   9  13      237.71      232.47     18.97 o 
  -3   9  13      649.93      668.59     23.68 o 
  -2   9  13      532.78      496.06     20.04 o 
  -1   9  13     1121.76     1166.87     26.48 o 
   0   9  13     2546.51     2642.83     68.50 o 
   1   9  13      299.63      284.77     19.40 o 
   2   9  13      240.25      202.92     15.71 o 
   3   9  13      157.86      152.93     14.64 o 
   4   9  13       80.18       62.88     12.79 o 
   5   9  13      660.85      646.13     27.38 o 
   6   9  13      107.12      108.27     15.62 o 
   7   9  13      203.17      207.98     27.22 o 
   8   9  13      320.59      379.94     30.55 o 
  -9  10  13       83.84       57.49     19.46 o 
  -8  10  13        7.49        4.89     12.96 o 
  -7  10  13      192.02      157.80     16.92 o 
  -6  10  13      227.42      212.77     17.30 o 
  -5  10  13     1422.25     1439.48     38.88 o 
  -4  10  13      363.40      345.72     19.20 o 
  -3  10  13     1422.31     1448.50     37.36 o 
  -2  10  13       69.44       41.34     12.24 o 
  -1  10  13      380.82      438.73     19.54 o 
   0  10  13        6.77       10.38     11.84 o 
   1  10  13     1494.89     1634.47     69.39 o 
   2  10  13      194.29      162.74     14.51 o 
   3  10  13      591.53      595.89     25.07 o 
   4  10  13      106.33       63.16     13.47 o 
   5  10  13       26.26       10.29     11.94 o 
   6  10  13        8.01        5.83     12.80 o 
   7  10  13      369.60      399.24     43.02 o 
   8  10  13       84.65      119.90     22.17 o 
  -9  11  13      392.99      381.08     30.69 o 
  -8  11  13       42.15       28.99     15.05 o 
  -7  11  13        0.23       -6.24     12.60 o 
  -6  11  13      587.23      663.71     29.79 o 
  -5  11  13       15.18       -1.43     15.44 o 
  -4  11  13     2777.40     2931.24     70.38 o 
  -3  11  13      533.77      516.58     21.78 o 
  -2  11  13       47.77       36.34     10.03 o 
  -1  11  13      143.71      130.35     15.37 o 
   0  11  13      358.68      371.50     26.29 o 
   1  11  13     1327.04     1408.53     65.81 o 
   2  11  13     1554.96     1647.65     45.08 o 
   3  11  13        2.00        5.25     11.11 o 
   4  11  13      321.82      329.77     25.93 o 
   5  11  13      155.47      182.89     26.49 o 
   6  11  13      139.40      174.26     18.72 o 
   7  11  13        8.27        8.03     15.10 o 
  -9  12  13      260.24      354.94     30.95 o 
  -8  12  13       59.59       47.04     15.54 o 
  -7  12  13      161.40      164.84     17.44 o 
  -6  12  13       73.00       52.92     13.42 o 
  -5  12  13      437.50      439.80     23.21 o 
  -4  12  13     2329.49     2446.27     73.29 o 
  -3  12  13       51.49       43.11     10.94 o 
  -2  12  13      157.97      164.17     13.74 o 
  -1  12  13       12.82       17.66      9.49 o 
   0  12  13      108.75       63.39     14.69 o 
   1  12  13     1042.29      989.69    144.02 o 
   2  12  13     1341.35     1326.09     39.26 o 
   3  12  13      606.15      596.29     26.31 o 
   4  12  13       66.13       63.66     13.65 o 
   5  12  13       87.49       44.83     14.99 o 
   6  12  13       48.92       25.05     14.32 o 
   7  12  13      219.61      253.28     22.27 o 
  -8  13  13        8.69       -2.65     13.93 o 
  -7  13  13       19.69       10.70     15.61 o 
  -6  13  13        2.25       -7.24     11.72 o 
  -5  13  13      180.49      140.76     20.03 o 
  -4  13  13       48.18       29.77     11.59 o 
  -3  13  13      551.51      577.85     24.12 o 
  -2  13  13       24.94       11.69     10.00 o 
  -1  13  13      195.70      175.22     14.61 o 
   0  13  13       90.73       80.70     16.23 o 
   1  13  13      604.23      655.46     62.35 o 
   2  13  13      143.72      106.23     29.17 o 
   3  13  13      821.72      905.18     32.94 o 
   4  13  13      164.46      178.63     24.86 o 
   5  13  13      112.87      112.75     16.49 o 
   6  13  13       78.76       54.10     15.89 o 
   7  13  13      519.06      539.06     59.57 o 
  -8  14  13      620.46      729.23     33.38 o 
  -7  14  13        0.77        8.97     14.05 o 
  -6  14  13       72.32       52.10     14.40 o 
  -5  14  13      424.08      448.38     23.84 o 
  -4  14  13      363.27      396.14     22.02 o 
  -3  14  13       42.74       26.24     11.37 o 
  -2  14  13      432.62      432.33     30.55 o 
  -1  14  13      164.50      156.75     14.76 o 
   0  14  13      891.44      849.93     39.86 o 
   1  14  13      417.54      375.52     62.47 o 
   2  14  13     1611.75     1766.42     62.09 o 
   3  14  13      415.02      448.27     31.54 o 
   4  14  13      506.42      536.80     39.39 o 
   5  14  13      272.47      225.98     20.02 o 
   6  14  13        2.76      -24.48     14.82 o 
  -7  15  13       20.57       13.43     15.40 o 
  -6  15  13      300.58      287.43     21.12 o 
  -5  15  13      149.17      124.90     16.74 o 
  -4  15  13        4.40        4.56     12.28 o 
  -3  15  13       25.95        4.95     11.43 o 
  -2  15  13      606.21      619.90     25.43 o 
  -1  15  13      538.54      562.92     27.09 o 
   0  15  13       21.66       -1.36     14.66 o 
   1  15  13      148.01      128.36     20.82 o 
   2  15  13      493.75      509.57     33.33 o 
   3  15  13       57.38       38.70     18.04 o 
   4  15  13      483.05      574.03     57.61 o 
   5  15  13      331.50      306.81     37.31 o 
   6  15  13        3.77        2.89     19.63 o 
  -7  16  13      438.31      523.20     36.35 o 
  -6  16  13       40.73       26.11     15.55 o 
  -5  16  13        5.35        7.76     14.49 o 
  -4  16  13       82.73       61.08     14.89 o 
  -3  16  13      100.77      103.90     15.37 o 
  -2  16  13       61.81       52.20     13.35 o 
  -1  16  13     1649.98     1824.31     54.35 o 
   0  16  13       97.52       67.46     21.88 o 
   1  16  13      253.35      210.99     37.68 o 
   2  16  13       68.16       41.58     18.00 o 
   3  16  13     1768.24     1790.63     64.64 o 
   4  16  13       57.94       27.04     19.15 o 
   5  16  13      530.56      621.29     63.20 o 
  -6  17  13        3.10      -24.78     21.47 o 
  -5  17  13      163.72      159.44     17.85 o 
  -4  17  13        9.01       14.23     13.59 o 
  -3  17  13      103.19      108.16     15.71 o 
  -2  17  13      267.64      280.75     19.77 o 
  -1  17  13      310.08      356.32     31.11 o 
   0  17  13      384.46      392.44     31.09 o 
   1  17  13      103.99      112.68     30.14 o 
   2  17  13      212.14      209.98     25.32 o 
   3  17  13       25.60       21.57     28.68 o 
   4  17  13      157.78       66.36     34.03 o 
  -5  18  13       34.80        7.81     15.11 o 
  -4  18  13      287.98      296.48     21.85 o 
  -3  18  13       88.90       82.59     15.85 o 
  -2  18  13      425.50      450.26     24.19 o 
  -1  18  13       38.95       24.58     15.88 o 
   0  18  13     1444.87     1566.51     60.77 o 
   1  18  13       59.26       60.77     35.73 o 
   2  18  13      162.59      136.45     27.22 o 
   3  18  13      402.52      377.49     50.32 o 
   4  18  13       71.13        7.54     32.81 o 
  -4  19  13       28.61       16.61     20.00 o 
  -3  19  13      370.61      356.60     23.57 o 
  -2  19  13       73.49       62.71     15.12 o 
  -1  19  13      600.19      665.09     35.12 o 
   0  19  13      210.96      184.98     26.60 o 
   1  19  13      422.95      456.03     35.28 o 
   2  19  13       14.13      -18.23     25.04 o 
  -2  20  13       12.70       10.42     14.90 o 
  -1  20  13      102.39      112.15     25.93 o 
   0  20  13      197.08      196.89     42.29 o 
   1  20  13      481.87      575.59     60.28 o 
 -10   0  14      435.05      460.06     47.28 o 
  -8   0  14     1257.50     1383.90     59.70 o 
  -6   0  14     1214.50     1220.63     50.46 o 
  -4   0  14     5094.41     5453.58    131.26 o 
  -2   0  14       25.84       23.58      8.91 o 
   0   0  14       23.38       55.84     12.90 o 
   2   0  14     1648.47     1549.33     70.73 o 
   4   0  14      212.37      244.29     28.93 o 
   6   0  14       19.84       21.63     19.69 o 
   8   0  14      327.02      309.92     41.08 o 
 -10   1  14      375.95      404.59     31.84 o 
  -9   1  14      594.59      614.00     30.54 o 
  -8   1  14      532.68      546.79     27.42 o 
  -7   1  14       43.74        2.22     10.96 o 
  -6   1  14      287.59      224.47     16.71 o 
  -5   1  14     1275.70     1224.54     29.66 o 
  -4   1  14     5514.23     5526.58     83.15 o 
  -3   1  14        2.81       -5.30      5.93 o 
  -2   1  14        9.06        6.98      5.81 o 
  -1   1  14       50.48       24.22     10.07 o 
   0   1  14      442.90      497.56     18.61 o 
   1   1  14      294.11      296.71     15.29 o 
   2   1  14     1048.73     1077.27     33.05 o 
   3   1  14      278.33      270.38     30.87 o 
   4   1  14      323.09      269.76     29.90 o 
   5   1  14      305.73      260.55     22.48 o 
   6   1  14       93.46       68.39     15.72 o 
   7   1  14       35.76       13.40     15.54 o 
   8   1  14      792.92      842.78     66.48 o 
 -10   2  14       63.94       37.48     19.83 o 
  -9   2  14      900.17     1022.79     44.76 o 
  -8   2  14       19.02       11.98     12.25 o 
  -7   2  14      696.93      738.51     29.68 o 
  -6   2  14      389.50      334.27     19.72 o 
  -5   2  14     1778.60     1836.57     35.95 o 
  -4   2  14     1372.87     1356.34     30.93 o 
  -3   2  14      309.99      337.33     16.98 o 
  -2   2  14       65.69       32.52      6.25 o 
  -1   2  14      333.97      433.07     23.42 o 
   0   2  14       24.53        7.64      8.35 o 
   1   2  14     2842.02     2831.57     65.75 o 
   2   2  14       16.25       12.77      9.09 o 
   3   2  14     3829.52     3822.85    133.62 o 
   4   2  14        5.56       -4.32     11.23 o 
   5   2  14     1704.48     1732.06     57.15 o 
   6   2  14        0.72       -4.68     15.92 o 
   7   2  14     2302.83     2621.34     81.88 o 
   8   2  14        4.00      -24.36     16.73 o 
 -10   3  14      364.99      415.51     31.95 o 
  -9   3  14      331.59      298.81     26.65 o 
  -8   3  14     1482.10     1586.13     53.82 o 
  -7   3  14     1703.76     1737.00     45.88 o 
  -6   3  14     3671.26     3877.76     80.32 o 
  -5   3  14      129.25      102.95     10.68 o 
  -4   3  14     1393.27     1372.25     37.93 o 
  -3   3  14      108.58       92.95      8.87 o 
  -2   3  14     1721.59     1772.31     36.14 o 
  -1   3  14      488.14      431.45     20.35 o 
   0   3  14     1237.29     1429.92     39.30 o 
   1   3  14       20.87       15.89      8.57 o 
   2   3  14     1588.18     1683.93     44.90 o 
   3   3  14      162.36      113.52     13.41 o 
   4   3  14     2671.14     2866.72     87.63 o 
   5   3  14       28.47       31.14     14.69 o 
   6   3  14      907.08      816.30     37.13 o 
   7   3  14        1.46        2.01     16.53 o 
   8   3  14      126.22      112.81     22.50 o 
 -10   4  14       25.26       11.58     19.31 o 
  -9   4  14      152.61      151.13     22.90 o 
  -8   4  14      648.03      702.89     36.46 o 
  -7   4  14      189.27      162.92     20.64 o 
  -6   4  14     1169.68     1162.18     29.90 o 
  -5   4  14      989.46      995.47     26.20 o 
  -4   4  14       23.35        5.96      7.31 o 
  -3   4  14     2474.27     2475.92     46.98 o 
  -2   4  14      293.33      298.59     16.17 o 
  -1   4  14     1318.93     1337.32     37.99 o 
   0   4  14      596.04      527.09     21.99 o 
   1   4  14     1281.82     1348.06     39.47 o 
   2   4  14        5.16        1.34      8.93 o 
   3   4  14     1784.29     1781.33     47.61 o 
   4   4  14      486.16      432.02     29.54 o 
   5   4  14     1431.06     1381.77     56.03 o 
   6   4  14      375.59      377.71     31.72 o 
   7   4  14       32.61       12.46     16.55 o 
   8   4  14       47.69       53.82     20.17 o 
 -10   5  14       28.34       24.23     19.40 o 
  -9   5  14       66.15       38.65     18.20 o 
  -8   5  14      171.16      166.52     21.86 o 
  -7   5  14     1567.67     1622.94     52.39 o 
  -6   5  14      340.61      320.92     30.98 o 
  -5   5  14      107.89       68.93      9.79 o 
  -4   5  14      375.64      329.39     15.27 o 
  -3   5  14      563.62      567.64     18.55 o 
  -2   5  14      172.02      140.86     10.54 o 
  -1   5  14      210.32      221.77     15.40 o 
   0   5  14      146.42       98.42     11.90 o 
   1   5  14      131.58      117.76     21.91 o 
   2   5  14       59.11       34.78     10.31 o 
   3   5  14      422.38      407.10     21.31 o 
   4   5  14      570.30      563.20     25.13 o 
   5   5  14       24.83        6.87     13.06 o 
   6   5  14      182.28      173.33     21.21 o 
   7   5  14       94.71      119.23     24.06 o 
   8   5  14       43.16        9.37     17.44 o 
 -10   6  14       37.47       80.84     21.94 o 
  -9   6  14        1.14        5.54     18.01 o 
  -8   6  14      545.20      493.66     31.19 o 
  -7   6  14      500.31      469.63     28.56 o 
  -6   6  14      674.63      710.93     27.02 o 
  -5   6  14        5.21       -4.99     11.05 o 
  -4   6  14      180.71      162.49     15.06 o 
  -3   6  14      277.45      242.58     14.78 o 
  -2   6  14      794.91      743.29     20.60 o 
  -1   6  14      908.68      979.32     61.88 o 
   0   6  14     1231.56     1220.13     72.80 o 
   1   6  14      244.00      278.04     16.96 o 
   2   6  14       90.97       46.48     10.67 o 
   3   6  14       34.99       22.62     10.93 o 
   4   6  14       99.17      118.54     14.89 o 
   5   6  14      885.15      862.54     46.26 o 
   6   6  14      230.34      282.03     50.80 o 
   7   6  14       17.97       24.14     17.53 o 
   8   6  14      150.49      182.52     27.47 o 
 -10   7  14      190.58      230.82     27.41 o 
  -9   7  14       78.48       61.19     19.93 o 
  -8   7  14     1006.53      948.23     41.27 o 
  -7   7  14      877.38      956.40     32.32 o 
  -6   7  14      973.27      944.20     63.04 o 
  -5   7  14        1.60       -0.18      9.86 o 
  -4   7  14      153.73      104.94     14.98 o 
  -3   7  14       14.71       -8.95      7.03 o 
  -2   7  14     2235.31     2309.42     44.44 o 
  -1   7  14       22.79       18.86      9.30 o 
   0   7  14     2139.59     2145.23     53.69 o 
   1   7  14      156.94      114.88     12.69 o 
   2   7  14      347.73      409.12     21.20 o 
   3   7  14       39.45        9.72     10.50 o 
   4   7  14     1128.28     1164.48     60.08 o 
   5   7  14      155.14      113.17     15.70 o 
   6   7  14      709.45      665.08     34.96 o 
   7   7  14      139.91      120.90     29.29 o 
   8   7  14       20.84       24.40     33.30 o 
  -9   8  14      126.03      111.75     21.41 o 
  -8   8  14       30.13       12.77     17.01 o 
  -7   8  14      691.66      744.06     29.70 o 
  -6   8  14       92.20       80.95     14.14 o 
  -5   8  14     1284.73     1303.95     36.67 o 
  -4   8  14       18.69       19.25      9.95 o 
  -3   8  14     2062.00     2340.21     52.19 o 
  -2   8  14      189.64      139.42     11.36 o 
  -1   8  14     7843.42     8766.59    176.41 o 
   0   8  14      321.25      329.51     22.72 o 
   1   8  14      963.77     1095.70     34.19 o 
   2   8  14       30.58        6.65      9.42 o 
   3   8  14     2619.98     2994.11     71.63 o 
   4   8  14       43.00       42.02     12.13 o 
   5   8  14      568.19      562.56     36.88 o 
   6   8  14       52.90       47.36     14.10 o 
   7   8  14      529.76      516.92     33.39 o 
   8   8  14        7.71       25.25     19.73 o 
  -9   9  14        3.67       -5.90     18.60 o 
  -8   9  14        6.79        3.26     15.96 o 
  -7   9  14       85.50      104.66     17.75 o 
  -6   9  14      623.56      675.00     27.99 o 
  -5   9  14      428.84      407.62     21.53 o 
  -4   9  14     1069.10     1063.02     31.84 o 
  -3   9  14      113.13       70.33     11.57 o 
  -2   9  14     1361.03     1370.60     47.12 o 
  -1   9  14      327.40      353.46     19.74 o 
   0   9  14      492.86      487.13     21.99 o 
   1   9  14      162.19      157.30     14.60 o 
   2   9  14     1275.27     1311.38     40.34 o 
   3   9  14       37.62       21.49     11.45 o 
   4   9  14      270.66      217.16     19.17 o 
   5   9  14      196.97      184.58     17.85 o 
   6   9  14      514.51      485.38     40.21 o 
   7   9  14        0.30       -6.49     16.23 o 
  -9  10  14       14.21        6.31     18.91 o 
  -8  10  14       16.07       18.60     17.60 o 
  -7  10  14       71.45       47.88     14.48 o 
  -6  10  14       16.59        8.87     11.74 o 
  -5  10  14      140.88      133.18     14.98 o 
  -4  10  14      578.81      568.20     24.06 o 
  -3  10  14       37.54       22.56     10.54 o 
  -2  10  14      408.03      368.20     18.54 o 
  -1  10  14       68.90       70.91     15.54 o 
   0  10  14      486.86      455.22     33.01 o 
   1  10  14      623.53      600.90     25.57 o 
   2  10  14      514.75      521.89     24.45 o 
   3  10  14      181.58      141.51     15.71 o 
   4  10  14       30.34       20.79     12.82 o 
   5  10  14      453.12      511.05     26.77 o 
   6  10  14       11.01       23.15     14.25 o 
   7  10  14       93.94       86.63     20.88 o 
  -8  11  14       48.30       36.22     15.70 o 
  -7  11  14       80.81       33.44     13.63 o 
  -6  11  14      171.31      143.79     16.24 o 
  -5  11  14       76.25       52.02     13.14 o 
  -4  11  14      303.91      307.70     19.35 o 
  -3  11  14      298.97      326.63     19.05 o 
  -2  11  14      726.24      742.40     25.50 o 
  -1  11  14      147.03      156.50     19.40 o 
   0  11  14      271.15      272.81     24.28 o 
   1  11  14      465.47      497.68     43.63 o 
   2  11  14      845.17      928.87     32.04 o 
   3  11  14      337.23      355.03     21.28 o 
   4  11  14       86.22       85.36     14.95 o 
   5  11  14       35.63       25.42     13.17 o 
   6  11  14      575.51      646.97     31.25 o 
   7  11  14       97.20       56.90     20.20 o 
  -8  12  14      188.48      209.89     37.19 o 
  -7  12  14       99.40       98.20     16.63 o 
  -6  12  14       58.29       47.83     14.56 o 
  -5  12  14      394.92      392.12     25.87 o 
  -4  12  14       89.65       94.27     14.25 o 
  -3  12  14     2802.84     3133.53     67.39 o 
  -2  12  14      211.62      219.72     16.51 o 
  -1  12  14        9.29        9.56     14.48 o 
   0  12  14       80.80       58.18     16.23 o 
   1  12  14     3426.74     3694.75    171.49 o 
   2  12  14      262.61      276.96     18.63 o 
   3  12  14       16.46       30.96     12.91 o 
   4  12  14       43.06       25.76     13.63 o 
   5  12  14       25.21       16.91     13.61 o 
   6  12  14        9.72       -7.75     13.96 o 
  -8  13  14       96.99       55.56     17.08 o 
  -7  13  14       54.29       78.70     16.12 o 
  -6  13  14      683.74      753.46     31.40 o 
  -5  13  14       30.96       38.65     13.39 o 
  -4  13  14     1665.89     1869.41     47.80 o 
  -3  13  14       13.63       -9.53     11.68 o 
  -2  13  14     1553.32     1722.54     43.55 o 
  -1  13  14       35.04       15.18     15.78 o 
   0  13  14     1898.84     2050.37    131.62 o 
   1  13  14       10.92        6.85     15.54 o 
   2  13  14     2148.13     2295.20     75.76 o 
   3  13  14      114.32      121.91     29.29 o 
   4  13  14      247.04      199.61     20.21 o 
   5  13  14      176.93      127.17     17.72 o 
   6  13  14     1028.50     1243.39     42.68 o 
  -7  14  14      633.16      677.24     31.78 o 
  -6  14  14        3.62       -1.98     13.15 o 
  -5  14  14      745.68      809.15     31.53 o 
  -4  14  14        0.57      -20.02     11.70 o 
  -3  14  14      103.57       64.55     13.54 o 
  -2  14  14      287.41      249.77     17.91 o 
  -1  14  14      456.92      468.59     84.59 o 
   0  14  14       55.04       49.31     17.39 o 
   1  14  14      595.85      611.87     44.00 o 
   2  14  14       45.89       31.94     17.50 o 
   3  14  14      506.39      516.41     34.59 o 
   4  14  14        3.38      -19.71     17.92 o 
   5  14  14      118.83       83.69     17.00 o 
  -7  15  14       13.60        9.14     15.99 o 
  -6  15  14      535.56      593.48     28.75 o 
  -5  15  14      182.85      134.67     17.45 o 
  -4  15  14       29.88        7.31     12.78 o 
  -3  15  14      118.41      100.70     14.84 o 
  -2  15  14      103.94       91.31     17.02 o 
  -1  15  14      924.70      996.41     46.79 o 
   0  15  14       67.81       43.97     17.74 o 
   1  15  14       12.04        8.43     16.41 o 
   2  15  14      727.18      809.74     97.84 o 
   3  15  14      189.52      184.79     25.40 o 
   4  15  14      972.61     1168.11     51.20 o 
   5  15  14       32.59        5.90     21.28 o 
  -6  16  14        4.43      -18.37     15.07 o 
  -5  16  14       63.07       31.78     15.10 o 
  -4  16  14       38.22       26.23     13.90 o 
  -3  16  14       48.24       49.48     14.47 o 
  -2  16  14       60.35       45.66     16.95 o 
  -1  16  14      944.59      910.00     44.34 o 
   0  16  14      223.62      193.70     32.09 o 
   1  16  14      188.34      151.98     23.20 o 
   2  16  14       14.81      -18.46     21.63 o 
   3  16  14       32.73       21.88     18.37 o 
   4  16  14      115.57       75.27     22.84 o 
  -5  17  14      116.33      100.21     17.43 o 
  -4  17  14       68.30       48.23     15.91 o 
  -3  17  14       65.64       55.15     16.46 o 
  -2  17  14      506.69      603.49     33.62 o 
  -1  17  14       52.13       38.67     23.58 o 
   0  17  14      678.82      741.24     43.15 o 
   1  17  14      168.77      125.66     25.28 o 
   2  17  14       32.03       26.98     19.48 o 
   3  17  14       65.55       23.63     21.12 o 
  -4  18  14       14.99      -13.47     14.31 o 
  -3  18  14      692.96      769.28     32.13 o 
  -2  18  14       14.03      -11.29     16.90 o 
  -1  18  14      665.40      704.76     43.48 o 
   0  18  14       86.64       76.18     37.80 o 
   1  18  14      168.91      184.56     25.72 o 
   2  18  14       62.17       15.38     20.42 o 
  -2  19  14      461.61      460.85     31.81 o 
  -1  19  14       21.32       -4.67     22.79 o 
   0  19  14      490.58      531.03     39.76 o 
   1  19  14        5.54      -11.67     20.11 o 
  -9   0  15     1031.35     1141.46     57.73 o 
  -7   0  15      599.63      608.65     39.19 o 
  -5   0  15     7900.94     7739.34    373.60 o 
  -3   0  15     1442.18     1470.06     41.61 o 
  -1   0  15       33.94       24.06     11.33 o 
   1   0  15     4078.01     3853.84    106.31 o 
   3   0  15     4656.66     4722.38    176.23 o 
   5   0  15       14.26       -0.24     19.20 o 
   7   0  15     3171.87     3643.88    150.95 o 
 -10   1  15      219.90      201.00     32.49 o 
  -9   1  15       16.52       35.27     17.71 o 
  -8   1  15      373.63      362.36     23.61 o 
  -7   1  15        0.22      -13.13     11.16 o 
  -6   1  15      971.67      967.27     31.67 o 
  -5   1  15      107.22       49.86     11.31 o 
  -4   1  15     2741.79     2661.96     66.06 o 
  -3   1  15        4.26       -6.53      6.41 o 
  -2   1  15      855.92      846.05     22.41 o 
  -1   1  15        4.25       -2.52      7.59 o 
   0   1  15      614.70      591.41     21.02 o 
   1   1  15      781.86      589.13     25.63 o 
   2   1  15     6977.73     7136.92    147.48 o 
   3   1  15        0.09       -8.15     10.66 o 
   4   1  15      306.18      313.59     23.54 o 
   5   1  15       31.44       27.07     13.94 o 
   6   1  15      600.19      611.24     33.47 o 
   7   1  15        2.49       15.10     17.51 o 
   8   1  15      492.84      515.10     36.60 o 
 -10   2  15       52.44       19.19     20.04 o 
  -9   2  15       15.13        3.04     17.23 o 
  -8   2  15        8.84      -14.17     15.61 o 
  -7   2  15      901.71      843.35     31.22 o 
  -6   2  15       41.92       18.93     11.20 o 
  -5   2  15      117.93       73.62     12.19 o 
  -4   2  15      131.88       79.50     10.53 o 
  -3   2  15      154.41      113.49      9.64 o 
  -2   2  15       52.82       34.23      7.91 o 
  -1   2  15       68.13       53.66      9.55 o 
   0   2  15       78.76       45.14     10.57 o 
   1   2  15     1674.64     1622.29     44.36 o 
   2   2  15      114.79       77.73     12.43 o 
   3   2  15       36.76       29.66     10.78 o 
   4   2  15        0.04        3.80     12.80 o 
   5   2  15     1560.79     1712.13     57.83 o 
   6   2  15        7.11       15.23     23.46 o 
   7   2  15       30.12       30.51     18.02 o 
   8   2  15       12.99       -6.13     17.44 o 
 -10   3  15       42.55       11.15     20.61 o 
  -9   3  15      126.49      115.99     22.00 o 
  -8   3  15        8.09       -7.61     14.72 o 
  -7   3  15       55.65       33.80     12.36 o 
  -6   3  15       72.04       38.26     10.29 o 
  -5   3  15       37.09       23.38     12.33 o 
  -4   3  15      877.87      749.31     22.50 o 
  -3   3  15        1.70       -5.32      6.82 o 
  -2   3  15       11.56       -0.89      8.96 o 
  -1   3  15      362.78      354.08     21.33 o 
   0   3  15      149.41       97.74     12.93 o 
   1   3  15        0.90        1.90      8.75 o 
   2   3  15       57.11       29.01     10.96 o 
   3   3  15      285.90      242.75     17.90 o 
   4   3  15      689.52      634.09     30.68 o 
   5   3  15        3.73       -0.89     13.15 o 
   6   3  15      228.53      214.31     24.06 o 
   7   3  15        0.24        9.38     16.91 o 
   8   3  15      172.42      210.26     26.85 o 
  -9   4  15      284.07      264.89     26.77 o 
  -8   4  15      185.75      159.87     22.12 o 
  -7   4  15     1785.41     1938.35     59.22 o 
  -6   4  15       24.49       18.30     11.17 o 
  -5   4  15      369.13      405.27     18.08 o 
  -4   4  15       32.64        5.92      7.96 o 
  -3   4  15     3142.13     3304.68     59.95 o 
  -2   4  15       72.30       53.78     11.37 o 
  -1   4  15      960.73      939.81     31.31 o 
   0   4  15      108.55       85.36     11.97 o 
   1   4  15      884.28      913.21     36.66 o 
   2   4  15       75.86       67.49     12.80 o 
   3   4  15      788.87      680.59     33.46 o 
   4   4  15       83.21       66.78     13.20 o 
   5   4  15     1929.36     2021.43     65.57 o 
   6   4  15        4.80      -10.28     15.02 o 
   7   4  15      319.48      315.31     27.83 o 
   8   4  15        4.68        4.69     18.34 o 
  -9   5  15      207.72      177.51     20.17 o 
  -8   5  15      956.00      948.93     40.58 o 
  -7   5  15        7.46        4.26     14.48 o 
  -6   5  15     2498.15     2558.95     81.78 o 
  -5   5  15       39.33       21.05      9.43 o 
  -4   5  15       18.37        6.11      8.39 o 
  -3   5  15        7.62       -2.09      7.65 o 
  -2   5  15     3586.96     3782.93     85.33 o 
  -1   5  15        5.52        8.04      9.49 o 
   0   5  15     4023.20     4383.28     96.15 o 
   1   5  15       29.70       21.12     10.32 o 
   2   5  15      233.31      235.14     17.33 o 
   3   5  15       53.19       31.86     11.43 o 
   4   5  15     1720.03     1714.96     48.76 o 
   5   5  15        5.16       -4.74     13.43 o 
   6   5  15     2436.42     2728.21     83.51 o 
   7   5  15        0.04       -2.74     16.26 o 
  -9   6  15     1178.98     1278.00     57.08 o 
  -8   6  15        4.22        0.24     20.85 o 
  -7   6  15      934.03      958.42     39.69 o 
  -6   6  15       47.41       31.63     11.87 o 
  -5   6  15      187.50      207.90     15.90 o 
  -4   6  15       70.33       54.11      9.76 o 
  -3   6  15      659.13      698.11     21.07 o 
  -2   6  15      229.96      177.93     18.22 o 
  -1   6  15     7941.52     8509.99    172.50 o 
   0   6  15        1.32        4.03      9.51 o 
   1   6  15     1071.39     1029.68     47.37 o 
   2   6  15      161.09      179.42     19.47 o 
   3   6  15     1516.59     1620.61     45.86 o 
   4   6  15       61.61       42.32     13.07 o 
   5   6  15     1387.20     1334.96     42.66 o 
   6   6  15       73.73       81.35     18.09 o 
   7   6  15      660.69      715.85     40.01 o 
  -9   7  15      131.46       92.88     22.24 o 
  -8   7  15      922.68     1020.25     47.02 o 
  -7   7  15       15.51        8.81     15.87 o 
  -6   7  15       45.38       14.67     12.07 o 
  -5   7  15      109.09       77.40     14.31 o 
  -4   7  15       66.40       30.15     11.06 o 
  -3   7  15       38.14       21.22      8.83 o 
  -2   7  15      631.55      656.06     27.21 o 
  -1   7  15        8.15        6.76      9.80 o 
   0   7  15     1484.71     1448.49     41.64 o 
   1   7  15       12.12       -1.57      9.56 o 
   2   7  15     1138.98     1094.31     35.12 o 
   3   7  15        3.29       -4.31     10.35 o 
   4   7  15     2538.83     2612.74     66.23 o 
   5   7  15        8.96      -12.41     12.41 o 
   6   7  15      175.56      148.00     56.39 o 
   7   7  15        3.90       15.18     18.47 o 
  -9   8  15       11.98        1.77     19.50 o 
  -8   8  15      407.61      405.71     30.48 o 
  -7   8  15       92.90       64.36     16.75 o 
  -6   8  15       25.87       38.86     12.95 o 
  -5   8  15       19.76        1.21     11.66 o 
  -4   8  15      140.16      119.39     13.91 o 
  -3   8  15      693.54      711.85     25.50 o 
  -2   8  15      691.42      694.92     27.60 o 
  -1   8  15      621.78      596.83     25.04 o 
   0   8  15       35.36       14.83     10.23 o 
   1   8  15      221.36      172.92     15.49 o 
   2   8  15        6.35       -3.67      9.85 o 
   3   8  15       43.96       14.63     12.33 o 
   4   8  15      146.24      105.03     17.30 o 
   5   8  15      718.92      784.98     32.13 o 
   6   8  15        0.11       -1.99     16.16 o 
   7   8  15      178.88      148.26     25.04 o 
  -8   9  15     1476.30     1631.44     68.62 o 
  -7   9  15      387.40      384.27     41.08 o 
  -6   9  15      206.54      209.31     19.76 o 
  -5   9  15        8.14        5.03     11.15 o 
  -4   9  15      601.54      712.11     26.90 o 
  -3   9  15        4.06       -7.44      9.61 o 
  -2   9  15      254.70      237.86     23.87 o 
  -1   9  15      107.12       97.90     17.57 o 
   0   9  15     1720.44     1892.30     65.31 o 
   1   9  15        0.87        4.14     12.26 o 
   2   9  15        5.59       -0.59     10.39 o 
   3   9  15       25.80       21.68     12.10 o 
   4   9  15      592.52      581.75     27.75 o 
   5   9  15       53.62       15.66     13.96 o 
   6   9  15      311.37      296.25     36.77 o 
   7   9  15        9.56       12.73     26.74 o 
  -8  10  15        0.75       -6.80     22.80 o 
  -7  10  15      291.43      325.90     24.70 o 
  -6  10  15       18.25       18.75     13.02 o 
  -5  10  15      796.38      774.09     44.63 o 
  -4  10  15      187.24      142.68     15.28 o 
  -3  10  15     1414.59     1559.15     40.93 o 
  -2  10  15      155.30      125.92     19.58 o 
  -1  10  15     1348.50     1410.30     53.76 o 
   0  10  15       63.80       63.97     17.61 o 
   1  10  15     3037.78     3279.29     77.22 o 
   2  10  15       84.70       68.05     14.05 o 
   3  10  15     1357.62     1364.08     48.75 o 
   4  10  15        3.79       -2.46     12.29 o 
   5  10  15      533.22      567.12     29.40 o 
   6  10  15      159.65      170.54     20.28 o 
  -8  11  15      138.28      187.65     24.54 o 
  -7  11  15      141.50      148.86     24.59 o 
  -6  11  15     1037.18     1164.38     37.27 o 
  -5  11  15        3.04       -6.84     12.14 o 
  -4  11  15     2630.38     2917.84    127.04 o 
  -3  11  15       14.32       -4.83     10.73 o 
  -2  11  15     1165.27     1275.70     51.12 o 
  -1  11  15       97.77       43.02     23.58 o 
   0  11  15     1243.35     1309.61     57.49 o 
   1  11  15       56.66       47.59     16.21 o 
   2  11  15     4587.58     5135.11    141.30 o 
   3  11  15       29.92       18.20     12.21 o 
   4  11  15      784.25      800.53     46.96 o 
   5  11  15       34.81        4.18     14.24 o 
   6  11  15      207.55      153.52     19.85 o 
  -7  12  15      184.51      207.44     20.29 o 
  -6  12  15       18.51       17.50     14.04 o 
  -5  12  15     2300.69     2804.63     65.13 o 
  -4  12  15     1116.43     1253.72     41.94 o 
  -3  12  15      329.07      306.98     22.35 o 
  -2  12  15        2.07       -9.06     15.57 o 
  -1  12  15      998.98     1013.39     45.03 o 
   0  12  15       78.98       79.40     18.40 o 
   1  12  15      875.06      888.83     42.19 o 
   2  12  15        8.81       11.05     25.28 o 
   3  12  15      535.05      486.04     26.36 o 
   4  12  15        0.52      -10.47     14.34 o 
   5  12  15      261.05      216.31     21.59 o 
  -7  13  15       65.67       41.23     16.51 o 
  -6  13  15       98.11       69.96     16.24 o 
  -5  13  15      114.16      136.26     30.00 o 
  -4  13  15       20.05       10.95     12.78 o 
  -3  13  15       63.10       40.26     13.40 o 
  -2  13  15        6.59        6.11     17.09 o 
  -1  13  15       16.52       -0.08     17.74 o 
   0  13  15      890.84      917.62     86.65 o 
   1  13  15        7.17       17.28     17.23 o 
   2  13  15      287.43      312.28     81.91 o 
   3  13  15       40.72       31.79     19.06 o 
   4  13  15       33.97       23.79     19.17 o 
   5  13  15       26.43      -14.96     17.16 o 
  -6  14  15       35.65       39.32     15.95 o 
  -5  14  15      438.76      420.34     25.26 o 
  -4  14  15      485.41      479.55     25.45 o 
  -3  14  15      701.97      704.70     35.93 o 
  -2  14  15        4.27       15.48     21.63 o 
  -1  14  15        1.96       -2.63     15.37 o 
   0  14  15       54.41       79.55     20.14 o 
   1  14  15      362.89      377.93     31.18 o 
   2  14  15       51.08       50.94     20.32 o 
   3  14  15      732.56      720.04     45.82 o 
   4  14  15        8.31       27.73     20.03 o 
  -6  15  15      216.26      212.20     21.34 o 
  -5  15  15       16.49       19.56     14.60 o 
  -4  15  15     2066.56     2256.78     56.51 o 
  -3  15  15       53.73       29.92     16.80 o 
  -2  15  15     1190.65     1302.13     55.60 o 
  -1  15  15        2.96       -6.99     23.21 o 
   0  15  15     1049.09     1066.84     48.66 o 
   1  15  15      145.19      191.05     25.01 o 
   2  15  15      383.42      399.04     32.55 o 
   3  15  15        9.37        7.41     19.93 o 
   4  15  15      402.15      344.34     32.41 o 
  -5  16  15      775.33      846.77     34.52 o 
  -4  16  15       20.57       17.22     14.32 o 
  -3  16  15     2350.80     2862.54     78.89 o 
  -2  16  15       69.51       41.12     21.42 o 
  -1  16  15     1614.32     1577.26     62.29 o 
   0  16  15        0.48        2.73     18.50 o 
   1  16  15      622.41      731.34     75.84 o 
   2  16  15       62.91       23.71     20.03 o 
   3  16  15      463.92      497.81     37.36 o 
  -4  17  15      573.05      745.80     32.36 o 
  -3  17  15       74.51       88.83     20.47 o 
  -2  17  15     1012.53      998.43     76.08 o 
  -1  17  15       22.27       21.21     20.78 o 
   0  17  15      239.29      220.56     27.29 o 
   1  17  15        6.25        3.96     19.46 o 
   2  17  15      214.71      184.12     48.37 o 
  -2  18  15       83.45       73.13     36.46 o 
  -1  18  15       21.52       22.19     23.38 o 
   0  18  15       91.37       99.60     26.28 o 
  -8   0  16       56.63       45.66     35.37 o 
  -6   0  16      122.49       88.68     19.84 o 
  -4   0  16      106.28       97.30     19.57 o 
  -2   0  16       23.99        6.06     12.29 o 
   0   0  16       25.78       23.94     20.66 o 
   2   0  16      857.39      790.22     48.37 o 
   4   0  16      442.90      492.46     41.32 o 
   6   0  16      460.64      444.82     44.73 o 
  -9   1  16      160.58      133.17     23.23 o 
  -8   1  16      675.34      734.77     38.76 o 
  -7   1  16       52.30       20.71     12.53 o 
  -6   1  16       31.37       14.06     11.72 o 
  -5   1  16      100.70       61.26     12.43 o 
  -4   1  16     2348.94     2331.75     46.96 o 
  -3   1  16        5.59        1.76      7.66 o 
  -2   1  16      985.60      905.83     27.23 o 
  -1   1  16      332.83      352.75     17.83 o 
   0   1  16     2520.08     2544.85     56.77 o 
   1   1  16       20.31       18.44     10.96 o 
   2   1  16      351.37      342.79     20.96 o 
   3   1  16       29.80       23.65     13.40 o 
   4   1  16      675.33      635.30     60.65 o 
   5   1  16       94.17       75.85     22.48 o 
   6   1  16      564.50      567.59     33.91 o 
   7   1  16       61.81       60.16     20.02 o 
  -9   2  16      802.41      912.66     45.05 o 
  -8   2  16      241.68      184.35     22.22 o 
  -7   2  16      545.37      526.84     34.14 o 
  -6   2  16      194.80      135.68     15.49 o 
  -5   2  16     2090.48     2011.37     49.38 o 
  -4   2  16        0.27       -7.37      8.04 o 
  -3   2  16     3116.30     2919.93     78.36 o 
  -2   2  16       30.88       26.41      9.23 o 
  -1   2  16     3440.57     3586.05     71.36 o 
   0   2  16      355.29      331.43     20.10 o 
   1   2  16     3066.34     3162.80     74.59 o 
   2   2  16        2.50        1.29     10.05 o 
   3   2  16     3302.36     3592.16    142.44 o 
   4   2  16        1.27       -5.96     12.77 o 
   5   2  16      815.21      771.31     36.78 o 
   6   2  16       54.41       32.76     16.53 o 
   7   2  16     1229.66     1303.63     52.94 o 
  -9   3  16       34.62       39.39     20.77 o 
  -8   3  16      842.14      921.51     41.05 o 
  -7   3  16       20.87       13.87     15.18 o 
  -6   3  16     2372.56     2343.96     56.76 o 
  -5   3  16       40.31       18.68     11.07 o 
  -4   3  16     2237.50     2287.50     46.56 o 
  -3   3  16       64.25       22.52      9.57 o 
  -2   3  16     3560.87     3736.00     85.36 o 
  -1   3  16        7.55        2.98     10.38 o 
   0   3  16     3230.85     3396.96     78.93 o 
   1   3  16       58.21       60.27     11.97 o 
   2   3  16     3180.73     3132.54     74.45 o 
   3   3  16       17.88       -4.45     10.23 o 
   4   3  16     1595.40     1700.97     57.58 o 
   5   3  16       25.40       18.11     14.70 o 
   6   3  16      699.31      692.58     36.70 o 
   7   3  16       44.66       18.29     19.32 o 
  -9   4  16      263.33      277.81     27.51 o 
  -8   4  16      218.56      183.25     29.50 o 
  -7   4  16      375.20      243.46     22.93 o 
  -6   4  16      158.50       97.94     16.79 o 
  -5   4  16     1139.11     1159.68     30.38 o 
  -4   4  16       11.97        2.25      9.01 o 
  -3   4  16      385.57      430.16     30.50 o 
  -2   4  16        0.51       -6.41      9.93 o 
  -1   4  16     2001.48     2054.80     53.67 o 
   0   4  16      194.30      171.26     15.61 o 
   1   4  16     1483.59     1464.25     42.55 o 
   2   4  16      119.19       90.99     17.95 o 
   3   4  16      728.91      741.10     32.65 o 
   4   4  16      155.35      166.09     40.59 o 
   5   4  16     1861.80     2060.34     67.55 o 
   6   4  16      453.76      544.61     42.05 o 
   7   4  16      662.47      722.57     38.85 o 
  -9   5  16       75.52       36.08     26.16 o 
  -8   5  16      134.31       88.00     17.42 o 
  -7   5  16       43.52       34.15     15.99 o 
  -6   5  16       31.19        7.74     14.12 o 
  -5   5  16      171.62      153.02     16.49 o 
  -4   5  16      367.12      385.41     18.22 o 
  -3   5  16       75.42       56.31     12.59 o 
  -2   5  16      684.09      706.17     28.44 o 
  -1   5  16        0.84        3.60     10.12 o 
   0   5  16      467.44      451.67     23.38 o 
   1   5  16      270.87      295.75     39.86 o 
   2   5  16      101.55      114.73     15.87 o 
   3   5  16      408.05      382.66     22.13 o 
   4   5  16        7.80      -11.90     11.05 o 
   5   5  16      207.61      218.73     39.38 o 
   6   5  16       58.56       56.86     37.92 o 
   7   5  16      479.38      606.90     38.21 o 
  -9   6  16       48.98       32.22     18.06 o 
  -8   6  16       61.66       55.07     18.49 o 
  -7   6  16     1022.32      991.04     41.79 o 
  -6   6  16       92.94       39.55     16.00 o 
  -5   6  16      481.80      452.11     22.80 o 
  -4   6  16       16.30       -2.76     10.66 o 
  -3   6  16     1208.77     1194.49     61.48 o 
  -2   6  16       29.39       15.42     12.98 o 
  -1   6  16      727.22      698.06     29.92 o 
   0   6  16       26.34       11.69     10.95 o 
   1   6  16      438.72      415.19     30.19 o 
   2   6  16        0.70       -8.64     10.74 o 
   3   6  16        7.88        2.77     11.30 o 
   4   6  16      273.70      314.88     32.39 o 
   5   6  16     1303.30     1342.10     51.22 o 
   6   6  16       42.58       22.69     17.76 o 
  -8   7  16      843.66      921.55     62.43 o 
  -7   7  16       23.90        0.23     21.37 o 
  -6   7  16     1630.96     1718.29     46.15 o 
  -5   7  16      103.73      103.48     14.05 o 
  -4   7  16     1319.08     1366.82     38.01 o 
  -3   7  16       34.19       16.50     15.19 o 
  -2   7  16     1997.39     2093.78     72.65 o 
  -1   7  16      315.64      321.05     20.51 o 
   0   7  16     2468.99     2684.17     95.49 o 
   1   7  16       26.42       30.42     11.54 o 
   2   7  16     1552.01     1635.73     46.98 o 
   3   7  16      293.82      263.83     26.62 o 
   4   7  16     2133.34     2150.35     58.74 o 
   5   7  16       13.56        2.39     14.05 o 
   6   7  16     1206.22     1233.65     50.27 o 
  -8   8  16      101.98       84.93     24.72 o 
  -7   8  16     1772.76     1970.13     62.14 o 
  -6   8  16       73.71       78.36     15.29 o 
  -5   8  16      818.03      873.68     30.45 o 
  -4   8  16       17.17       -4.19     10.86 o 
  -3   8  16     3048.61     3267.40     98.28 o 
  -2   8  16      181.92      147.47     21.07 o 
  -1   8  16     2499.26     2708.34    163.01 o 
   0   8  16      528.44      561.89     36.12 o 
   1   8  16     1591.11     1656.62     46.89 o 
   2   8  16       33.37       18.39     11.76 o 
   3   8  16     2647.40     2891.40     91.60 o 
   4   8  16       62.10       37.07     14.44 o 
   5   8  16     1396.42     1528.42     49.67 o 
   6   8  16       69.97       62.40     27.10 o 
  -8   9  16     1151.93     1242.15     50.01 o 
  -7   9  16        1.00      -11.58     16.96 o 
  -6   9  16      163.74      110.92     16.33 o 
  -5   9  16      197.21      160.51     16.44 o 
  -4   9  16      232.98      230.23     17.97 o 
  -3   9  16       59.68       14.21     17.15 o 
  -2   9  16     2864.42     3241.97     97.88 o 
  -1   9  16       54.16       26.13     16.40 o 
   0   9  16      134.13      102.72     14.56 o 
   1   9  16       24.57       10.46     11.64 o 
   2   9  16      843.56      814.36     36.54 o 
   3   9  16        4.74        5.15     11.85 o 
   4   9  16      613.89      526.42     27.93 o 
   5   9  16      494.15      505.20     28.30 o 
   6   9  16      525.93      470.93     33.26 o 
  -7  10  16       13.46       11.65     15.36 o 
  -6  10  16        8.51       -6.63     13.16 o 
  -5  10  16       14.97      -15.13     12.54 o 
  -4  10  16       99.06       96.15     14.58 o 
  -3  10  16      538.43      607.92     36.87 o 
  -2  10  16      267.74      247.56     26.74 o 
  -1  10  16      203.20      203.65     24.76 o 
   0  10  16       57.47       19.55     15.88 o 
   1  10  16      268.76      305.98     21.32 o 
   2  10  16      509.92      504.57     42.84 o 
   3  10  16       23.19        0.30     12.84 o 
   4  10  16      213.77      201.22     22.53 o 
   5  10  16       66.39       32.15     15.77 o 
  -7  11  16       14.52        5.42     15.49 o 
  -6  11  16      530.70      553.65     66.98 o 
  -5  11  16       46.70       41.97     16.31 o 
  -4  11  16      721.39      837.82     31.01 o 
  -3  11  16       72.76       80.60     19.56 o 
  -2  11  16      149.05      150.90     23.65 o 
  -1  11  16       13.45        0.78     15.30 o 
   0  11  16      149.48       81.20     26.25 o 
   1  11  16      158.51      137.21     23.58 o 
   2  11  16      641.98      681.19     39.91 o 
   3  11  16      116.98       99.27     16.63 o 
   4  11  16       82.31       63.15     20.84 o 
   5  11  16       34.23       22.65     16.32 o 
  -7  12  16      390.68      466.91     47.60 o 
  -6  12  16       75.09       53.39     16.42 o 
  -5  12  16     1462.76     1646.70     46.26 o 
  -4  12  16       49.42       42.05     14.26 o 
  -3  12  16      643.86      730.96     42.44 o 
  -2  12  16        0.27      -22.81     16.24 o 
  -1  12  16      482.25      534.56     36.14 o 
   0  12  16      210.80      190.59     23.22 o 
   1  12  16     1934.37     2163.13     74.77 o 
   2  12  16       19.53       23.70     16.63 o 
   3  12  16     1412.57     1454.44     59.28 o 
   4  12  16       80.72       72.32     16.86 o 
   5  12  16      232.44      238.99     22.66 o 
  -6  13  16      867.31     1050.49     51.08 o 
  -5  13  16      173.86      166.51     18.75 o 
  -4  13  16     1269.71     1197.45     45.28 o 
  -3  13  16       76.00       91.43     21.39 o 
  -2  13  16      530.85      555.98     80.46 o 
  -1  13  16       53.58       36.52     18.96 o 
   0  13  16     1696.43     1927.54    172.95 o 
   1  13  16        0.02        6.46     16.73 o 
   2  13  16     1486.73     1495.82     60.15 o 
   3  13  16       61.91       76.06     21.14 o 
   4  13  16      636.61      650.53     70.13 o 
  -5  14  16     1112.63     1275.03     40.72 o 
  -4  14  16       72.32       41.98     18.95 o 
  -3  14  16      647.57      754.90     45.55 o 
  -2  14  16       26.17        9.88     17.74 o 
  -1  14  16     1013.69     1175.21     51.28 o 
   0  14  16      182.32      192.85     34.27 o 
   1  14  16      466.66      511.97     36.49 o 
   2  14  16        0.20      -24.16     18.80 o 
   3  14  16      285.72      254.55     28.64 o 
  -5  15  16       33.31       30.91     17.01 o 
  -4  15  16      280.19      293.86     27.39 o 
  -3  15  16        0.24        3.61     20.69 o 
  -2  15  16        3.34       -7.77     19.00 o 
  -1  15  16       19.44       11.29     20.09 o 
   0  15  16      181.21      171.23     26.30 o 
   1  15  16      340.17      393.72     34.13 o 
   2  15  16       18.80       11.40     34.76 o 
  -3  16  16      242.68      306.07     31.54 o 
  -2  16  16        1.76        1.59     20.45 o 
  -1  16  16      205.91      263.51     29.37 o 
   0  16  16      131.14      137.82     33.30 o 
   1  16  16      147.12      133.11     29.65 o 
  -7   0  17     1152.99     1187.27     56.64 o 
  -5   0  17     2960.45     3069.02    219.61 o 
  -3   0  17     2686.58     2754.59    141.83 o 
  -1   0  17      175.71      126.67     19.15 o 
   1   0  17     2387.53     2767.61    115.70 o 
   3   0  17     1676.16     1836.89     86.53 o 
   5   0  17      512.63      502.91     44.73 o 
  -8   1  17      233.35      195.85     24.41 o 
  -7   1  17      114.19       74.05     15.66 o 
  -6   1  17     1734.15     1743.59     48.28 o 
  -5   1  17       35.67       15.48     11.62 o 
  -4   1  17     1495.73     1375.80     53.78 o 
  -3   1  17      214.94      199.71     16.67 o 
  -2   1  17      725.57      700.74     25.27 o 
  -1   1  17       50.77       33.62     10.66 o 
   0   1  17     1472.68     1380.89     41.58 o 
   1   1  17      538.94      537.46     25.32 o 
   2   1  17     1352.98     1347.98     48.72 o 
   3   1  17      249.35      250.31     28.56 o 
   4   1  17      526.20      597.33     59.55 o 
   5   1  17      216.84      178.51     21.61 o 
   6   1  17      166.86      180.11     33.79 o 
  -8   2  17       45.70       34.88     22.54 o 
  -7   2  17       92.26       54.12     17.50 o 
  -6   2  17       55.64       17.32     12.58 o 
  -5   2  17      277.41      182.34     16.87 o 
  -4   2  17      496.79      457.68     22.01 o 
  -3   2  17       32.84       15.84     13.82 o 
  -2   2  17      870.10      803.02     28.66 o 
  -1   2  17      425.97      440.89     23.88 o 
   0   2  17      252.88      235.19     19.33 o 
   1   2  17      938.55      980.56     52.31 o 
   2   2  17      956.81     1050.96     37.28 o 
   3   2  17       12.82       16.57     14.43 o 
   4   2  17      399.15      404.36     35.73 o 
   5   2  17       34.22       23.97     15.20 o 
   6   2  17       57.05       32.07     17.23 o 
  -8   3  17      297.96      257.69     26.94 o 
  -7   3  17      120.57       77.42     18.34 o 
  -6   3  17        6.76      -24.45     14.09 o 
  -5   3  17       59.04       23.52     12.19 o 
  -4   3  17      567.12      588.30     24.83 o 
  -3   3  17      476.52      488.37     25.64 o 
  -2   3  17      270.99      195.22     21.09 o 
  -1   3  17      426.84      416.35     27.72 o 
   0   3  17        6.85       -5.31     10.63 o 
   1   3  17      219.78      215.61     17.59 o 
   2   3  17      769.40      714.92     32.19 o 
   3   3  17      397.03      384.14     23.07 o 
   4   3  17       25.08       14.24     15.88 o 
   5   3  17       58.44       21.79     16.65 o 
   6   3  17        1.26       -2.84     18.10 o 
  -8   4  17      131.04      114.04     21.85 o 
  -7   4  17      352.69      338.55     27.65 o 
  -6   4  17      235.90      180.26     20.83 o 
  -5   4  17     1170.47     1223.72     43.29 o 
  -4   4  17      231.76      229.64     29.40 o 
  -3   4  17     1090.14     1092.85     36.70 o 
  -2   4  17      134.19      115.83     15.27 o 
  -1   4  17      874.69      851.03     37.71 o 
   0   4  17      911.77      919.65     54.91 o 
   1   4  17      154.14      151.28     16.31 o 
   2   4  17      321.87      318.19     21.54 o 
   3   4  17      791.69      789.15     36.41 o 
   4   4  17       65.51       59.23     17.09 o 
   5   4  17       36.32       -2.56     16.37 o 
   6   4  17      516.97      584.43     35.75 o 
  -8   5  17      723.59      632.66     40.75 o 
  -7   5  17      117.70       55.47     16.16 o 
  -6   5  17      937.43      972.98     39.70 o 
  -5   5  17      197.94      204.12     17.69 o 
  -4   5  17     1292.89     1315.81     47.74 o 
  -3   5  17       11.75        0.23     11.11 o 
  -2   5  17     3341.22     3511.82    118.81 o 
  -1   5  17       85.34       41.14     12.23 o 
   0   5  17     1624.38     1746.52     49.23 o 
   1   5  17      112.34      105.56     14.57 o 
   2   5  17      926.45      938.69     33.60 o 
   3   5  17      180.34      129.12     15.94 o 
   4   5  17     1009.24     1002.18     36.94 o 
   5   5  17      163.37      180.73     23.23 o 
   6   5  17     1120.77     1255.91     51.30 o 
  -8   6  17        4.18      -14.54     21.84 o 
  -7   6  17     1931.91     2128.32     65.51 o 
  -6   6  17       39.02       34.04     17.13 o 
  -5   6  17      418.01      373.88     21.72 o 
  -4   6  17        1.85        8.14     16.43 o 
  -3   6  17     1307.63     1345.02     71.35 o 
  -2   6  17      106.72       95.69     14.54 o 
  -1   6  17     2455.02     2830.30     83.36 o 
   0   6  17      236.77      187.97     27.52 o 
   1   6  17      535.79      619.60     36.84 o 
   2   6  17        1.46      -18.78     11.01 o 
   3   6  17       84.34       63.88     14.02 o 
   4   6  17       89.86       36.47     15.10 o 
   5   6  17     1048.14     1034.98     44.25 o 
   6   6  17      182.27      154.18     23.45 o 
  -8   7  17      134.60       91.20     24.13 o 
  -7   7  17       48.69       39.46     18.46 o 
  -6   7  17       51.80       20.74     16.84 o 
  -5   7  17      350.63      398.48     29.08 o 
  -4   7  17       81.27       70.80     20.20 o 
  -3   7  17      269.30      276.49     26.64 o 
  -2   7  17      420.95      458.18     32.23 o 
  -1   7  17     1168.89     1363.31     42.43 o 
   0   7  17       87.89       77.71     13.71 o 
   1   7  17      410.75      418.37     30.09 o 
   2   7  17      976.79     1041.55     36.15 o 
   3   7  17        6.36        8.35     13.39 o 
   4   7  17      128.05      114.56     17.05 o 
   5   7  17      539.01      498.00     33.33 o 
  -7   8  17      237.92      241.05     25.47 o 
  -6   8  17      165.75      126.02     17.00 o 
  -5   8  17       34.29       39.26     13.93 o 
  -4   8  17       76.52       55.19     19.21 o 
  -3   8  17        7.41       -3.65     16.74 o 
  -2   8  17      780.29      803.74     66.97 o 
  -1   8  17      183.96      202.00     30.99 o 
   0   8  17      237.30      215.17     30.89 o 
   1   8  17      183.95      133.20     16.50 o 
   2   8  17      111.45       86.28     14.52 o 
   3   8  17      376.01      444.23     25.99 o 
   4   8  17      783.36      839.75     34.30 o 
   5   8  17      124.07       91.22     17.48 o 
  -7   9  17       78.88       61.43     20.68 o 
  -6   9  17      730.62      705.76     33.05 o 
  -5   9  17      330.63      338.05     27.75 o 
  -4   9  17      569.63      580.65     69.40 o 
  -3   9  17        2.05       25.39     17.85 o 
  -2   9  17      630.70      742.77     42.35 o 
  -1   9  17      119.25      112.58     28.32 o 
   0   9  17     1147.11     1195.92     72.19 o 
   1   9  17      167.60      139.30     17.05 o 
   2   9  17       52.83       34.52     13.21 o 
   3   9  17      886.53      982.48     40.62 o 
   4   9  17      163.35      160.60     19.80 o 
   5   9  17       97.96       75.63     17.87 o 
  -7  10  17      669.99      752.81     56.27 o 
  -6  10  17       50.99       41.53     19.51 o 
  -5  10  17     1462.73     1675.42     62.66 o 
  -4  10  17      109.96      101.39     24.31 o 
  -3  10  17      866.32      851.92     43.94 o 
  -2  10  17        1.21      -21.43     15.16 o 
  -1  10  17     1004.55     1084.55     48.49 o 
   0  10  17       15.00       22.35     17.11 o 
   1  10  17      408.93      433.97     32.59 o 
   2  10  17      107.36      154.27     18.28 o 
   3  10  17     1565.74     1783.54     80.58 o 
   4  10  17      128.57      167.46     29.56 o 
  -6  11  17     1126.89     1277.89     48.28 o 
  -5  11  17       16.99       -0.25     17.64 o 
  -4  11  17      368.01      321.26     54.57 o 
  -3  11  17        2.08       -5.35     16.24 o 
  -2  11  17      328.38      345.49     30.84 o 
  -1  11  17       80.66       46.21     18.41 o 
   0  11  17      338.12      381.35     43.27 o 
   1  11  17       34.71       13.51     18.19 o 
   2  11  17      555.04      521.86     37.13 o 
   3  11  17       84.16       67.86     22.34 o 
   4  11  17      756.77      869.51     35.86 o 
  -6  12  17        2.50      -10.27     16.04 o 
  -5  12  17      191.03      158.02     31.63 o 
  -4  12  17      256.28      216.69     32.69 o 
  -3  12  17      311.74      315.14     38.89 o 
  -2  12  17      136.65      107.47     23.46 o 
  -1  12  17       38.60       20.58     30.02 o 
   0  12  17      134.21      154.52     39.01 o 
   1  12  17     1061.91     1197.10     52.84 o 
   2  12  17      198.79      232.01     27.69 o 
   3  12  17      514.51      606.53     40.26 o 
  -5  13  17       22.34       29.46     19.58 o 
  -4  13  17        4.24      -21.63     26.74 o 
  -3  13  17      347.22      387.95     35.06 o 
  -2  13  17       24.10       17.26     19.96 o 
  -1  13  17       72.80       38.21     20.74 o 
   0  13  17       13.72        8.59     19.13 o 
   1  13  17      159.40      127.61     25.23 o 
   2  13  17        8.22       22.33     20.42 o 
   3  13  17      787.52      886.41     87.38 o 
  -4  14  17      214.06      288.19     58.34 o 
  -3  14  17      436.88      474.77     37.78 o 
  -2  14  17        2.41      -11.58     28.93 o 
  -1  14  17       12.53       -3.81     21.75 o 
   0  14  17      341.03      351.14     33.36 o 
   1  14  17      705.93      766.68     46.13 o 
   2  14  17      222.01      227.96     30.13 o 
  -3  15  17        2.53      -12.79     20.25 o 
  -2  15  17        6.41      -33.78     20.51 o 
  -1  15  17      152.15      157.52     27.30 o 
   0  15  17      168.45      146.13     25.92 o 
  -8   0  18      168.91      154.11     42.29 o 
  -6   0  18      556.80      477.83     83.86 o 
  -4   0  18        9.04       -1.46     22.85 o 
  -2   0  18      561.56      634.21     37.55 o 
   0   0  18      426.09      478.39     34.03 o 
   2   0  18       11.23       -4.38     19.69 o 
   4   0  18       79.09       35.25     24.79 o 
  -8   1  18      132.34       73.68     21.92 o 
  -7   1  18       11.19      -14.66     15.27 o 
  -6   1  18      114.13       62.51     15.10 o 
  -5   1  18      581.72      505.97     35.99 o 
  -4   1  18       18.37       -9.25     14.87 o 
  -3   1  18      423.30      487.96     26.10 o 
  -2   1  18      268.69      245.66     17.02 o 
  -1   1  18      638.92      729.93     26.65 o 
   0   1  18       38.66       41.49     21.41 o 
   1   1  18      374.82      367.39     23.27 o 
   2   1  18       15.52       -0.59     25.40 o 
   3   1  18      266.15      266.17     24.74 o 
   4   1  18       25.64       -1.84     14.85 o 
   5   1  18        5.10      -12.51     18.84 o 
  -7   2  18       38.37       60.26     18.86 o 
  -6   2  18       61.04       19.45     14.30 o 
  -5   2  18       45.41       35.15     21.63 o 
  -4   2  18      395.67      343.98     29.56 o 
  -3   2  18      258.04      268.28     32.50 o 
  -2   2  18        2.07        3.83     11.81 o 
  -1   2  18      425.32      518.28     48.25 o 
   0   2  18      209.68      188.35     17.70 o 
   1   2  18      346.36      447.24     25.25 o 
   2   2  18       21.62       20.60     15.19 o 
   3   2  18      275.02      256.42     65.99 o 
   4   2  18       16.84       15.85     15.98 o 
   5   2  18      230.36      185.74     23.86 o 
  -7   3  18       76.34       64.91     25.78 o 
  -6   3  18      168.91       74.43     26.46 o 
  -5   3  18       26.38        4.17     17.71 o 
  -4   3  18      361.69      363.16     39.25 o 
  -3   3  18      516.51      578.29     28.90 o 
  -2   3  18      255.77      246.94     19.95 o 
  -1   3  18        8.86      -18.46     10.99 o 
   0   3  18      499.83      561.87     27.84 o 
   1   3  18       23.67       15.69     12.82 o 
   2   3  18      290.52      315.68     22.44 o 
   3   3  18      163.18      174.61     28.80 o 
   4   3  18       42.58       49.63     19.69 o 
   5   3  18       99.88       71.47     19.00 o 
  -7   4  18      147.52       84.59     20.10 o 
  -6   4  18        5.33      -21.41     15.77 o 
  -5   4  18      192.21      132.47     34.52 o 
  -4   4  18      316.05      303.13     46.81 o 
  -3   4  18       36.00       25.71     13.74 o 
  -2   4  18        5.61       -5.97     11.40 o 
  -1   4  18      178.66      172.73     18.13 o 
   0   4  18       72.94       59.73     14.20 o 
   1   4  18      558.16      608.75     44.31 o 
   2   4  18      156.19      119.26     16.63 o 
   3   4  18      203.92      193.05     18.72 o 
   4   4  18       35.30       13.93     15.79 o 
   5   4  18       76.49       56.49     19.67 o 
  -7   5  18      606.82      622.65     36.12 o 
  -6   5  18      196.15      122.35     20.40 o 
  -5   5  18      460.99      506.07     54.20 o 
  -4   5  18        1.49      -15.45     15.25 o 
  -3   5  18       91.73       72.33     14.93 o 
  -2   5  18       16.22        2.56     12.50 o 
  -1   5  18     1199.02     1242.52     40.88 o 
   0   5  18       38.01       47.94     14.57 o 
   1   5  18      366.38      397.14     31.44 o 
   2   5  18       83.53       60.88     14.34 o 
   3   5  18      267.57      234.68     21.03 o 
   4   5  18       31.08       32.74     17.62 o 
   5   5  18        6.36      -12.34     17.78 o 
  -7   6  18       28.19       11.90     17.46 o 
  -6   6  18      228.23      213.36     23.18 o 
  -5   6  18       16.46        4.90     17.96 o 
  -4   6  18      227.63      183.27     24.86 o 
  -3   6  18       21.86       46.90     19.37 o 
  -2   6  18      384.19      402.03     24.24 o 
  -1   6  18       13.80       -5.23     12.04 o 
   0   6  18      231.37      303.59     22.19 o 
   1   6  18       54.47       52.24     14.17 o 
   2   6  18      594.51      747.11     32.92 o 
   3   6  18       20.85       -5.74     13.51 o 
   4   6  18      406.10      415.92     26.94 o 
   5   6  18       39.07       15.34     18.73 o 
  -7   7  18      122.93       83.58     22.09 o 
  -6   7  18        8.27       12.69     17.53 o 
  -5   7  18      179.10      161.10     26.20 o 
  -4   7  18      158.78      178.70     25.61 o 
  -3   7  18      498.78      505.13     35.75 o 
  -2   7  18       56.53       64.41     19.16 o 
  -1   7  18      109.05      115.57     21.29 o 
   0   7  18      390.94      365.93     26.09 o 
   1   7  18      350.90      359.82     23.33 o 
   2   7  18       93.74       79.96     15.73 o 
   3   7  18      129.37       94.67     19.22 o 
   4   7  18      616.00      728.52     34.48 o 
  -6   8  18       10.35        2.06     18.01 o 
  -5   8  18      116.24       88.07     23.53 o 
  -4   8  18        1.48        3.19     18.73 o 
  -3   8  18      194.00      124.11     23.55 o 
  -2   8  18        1.58      -31.76     17.04 o 
  -1   8  18      259.42      261.10     27.58 o 
   0   8  18      101.65       95.95     16.20 o 
   1   8  18      409.90      407.30     24.40 o 
   2   8  18       52.32       30.22     14.56 o 
   3   8  18       93.07       32.86     17.64 o 
   4   8  18        8.56       -6.05     14.66 o 
  -6   9  18      162.93      166.33     43.27 o 
  -5   9  18       11.57      -17.65     18.99 o 
  -4   9  18      348.01      352.47     34.27 o 
  -3   9  18      200.27      227.95     28.17 o 
  -2   9  18      159.34      136.78     23.88 o 
  -1   9  18      178.91      262.59     41.08 o 
   0   9  18      435.41      540.23     36.99 o 
   1   9  18      331.40      330.69     31.36 o 
   2   9  18      270.77      269.64     21.55 o 
   3   9  18       11.69       11.28     14.82 o 
   4   9  18      188.95      187.57     21.41 o 
  -5  10  18        1.03      -11.56     20.01 o 
  -4  10  18       55.76       24.86     21.13 o 
  -3  10  18      274.71      228.01     29.24 o 
  -2  10  18      531.44      597.94     77.05 o 
  -1  10  18      227.37      229.38     28.10 o 
   0  10  18      340.52      370.09     31.39 o 
   1  10  18       18.05       42.75     36.70 o 
   2  10  18      253.24      279.33     30.31 o 
   3  10  18      191.32      179.34     20.63 o 
  -5  11  18      197.09      191.13     29.79 o 
  -4  11  18      347.37      408.24     71.71 o 
  -3  11  18      297.19      281.40     61.38 o 
  -2  11  18       38.38        1.85     19.80 o 
  -1  11  18      415.04      399.45     34.52 o 
   0  11  18      320.50      284.94     29.51 o 
   1  11  18       38.42       -0.69     19.45 o 
   2  11  18      283.44      267.00     29.96 o 
  -4  12  18      497.44      532.70     41.21 o 
  -3  12  18        3.30        5.51     20.96 o 
  -2  12  18      272.68      263.27     31.31 o 
  -1  12  18      178.04      188.76     27.79 o 
   0  12  18      275.60      332.25     43.39 o 
   1  12  18       30.27       41.02     22.45 o 
   2  12  18      544.58      626.82     41.87 o 
  -3  13  18      108.59      125.50     51.41 o 
  -2  13  18      143.60      141.16     26.98 o 
  -1  13  18        6.84       14.18     19.14 o 
   0  13  18      105.44      116.34     33.18 o 
  -7   0  19        8.10      -12.87     23.55 o 
  -5   0  19      381.15      320.61     45.70 o 
  -3   0  19      191.96      176.71     32.57 o 
  -1   0  19      334.27      404.70     30.71 o 
   1   0  19        4.07       27.71     22.36 o 
   3   0  19      343.04      290.47     37.43 o 
  -7   1  19       51.60       21.84     20.20 o 
  -6   1  19        9.18        8.76     20.44 o 
  -5   1  19       15.16       -6.16     20.42 o 
  -4   1  19       36.26       14.62     24.55 o 
  -3   1  19      963.35      984.51     45.97 o 
  -2   1  19       35.70       20.69     12.02 o 
  -1   1  19       24.50       19.45     22.80 o 
   0   1  19      128.56      116.02     17.09 o 
   1   1  19      458.19      451.96     31.36 o 
   2   1  19      250.41      245.69     25.00 o 
   3   1  19       72.48       57.83     28.93 o 
   4   1  19       49.38       73.35     19.57 o 
  -6   2  19      426.63      315.02     49.59 o 
  -5   2  19      137.57      148.19     25.11 o 
  -4   2  19      664.12      702.47     42.71 o 
  -3   2  19       17.47       27.09     14.12 o 
  -2   2  19      618.77      770.59     32.34 o 
  -1   2  19      426.26      396.68     25.01 o 
   0   2  19      797.98      955.85     35.66 o 
   1   2  19       27.75       31.95     14.10 o 
   2   2  19     1184.63     1171.08     47.76 o 
   3   2  19        0.30      -15.72     14.77 o 
   4   2  19      216.04      170.17     39.74 o 
  -6   3  19        0.38      -19.69     27.22 o 
  -5   3  19      718.25      767.62     66.12 o 
  -4   3  19        7.63       -1.02     18.13 o 
  -3   3  19      222.33      171.64     19.88 o 
  -2   3  19      125.66      103.66     16.87 o 
  -1   3  19      936.67      999.96     39.71 o 
   0   3  19       36.56       40.07     14.59 o 
   1   3  19      411.08      378.29     24.43 o 
   2   3  19      129.63      104.42     16.96 o 
   3   3  19       88.46       48.88     17.02 o 
   4   3  19        2.37        6.19     17.02 o 
  -6   4  19       31.96       32.09     31.60 o 
  -5   4  19        1.53      -17.26     28.68 o 
  -4   4  19      287.62      313.32     45.45 o 
  -3   4  19      106.53       74.71     15.97 o 
  -2   4  19      941.19     1097.36     52.73 o 
  -1   4  19        2.67        4.25     12.89 o 
   0   4  19      391.27      361.31     23.92 o 
   1   4  19      146.53       88.83     20.54 o 
   2   4  19       20.66       12.81     14.32 o 
   3   4  19        1.52       13.12     16.15 o 
   4   4  19       53.25       18.43     18.06 o 
  -6   5  19       17.29      -15.80     29.90 o 
  -5   5  19       18.15        1.46     26.49 o 
  -4   5  19       10.71        9.49     18.89 o 
  -3   5  19      161.88      211.72     26.52 o 
  -2   5  19      217.15      209.89     20.27 o 
  -1   5  19       63.22       49.58     15.05 o 
   0   5  19      154.96      121.12     19.95 o 
   1   5  19       38.76        2.15     13.54 o 
   2   5  19        9.60       -0.06     14.35 o 
   3   5  19      121.44      105.58     18.81 o 
  -6   6  19      150.06      145.36     39.38 o 
  -5   6  19       10.20       -7.54     28.20 o 
  -4   6  19        4.01       -6.98     29.65 o 
  -3   6  19      251.29      221.67     27.47 o 
  -2   6  19       78.44       80.20     19.97 o 
  -1   6  19      324.99      384.60     24.58 o 
   0   6  19      138.73      113.74     23.14 o 
   1   6  19       83.78       60.40     16.24 o 
   2   6  19      104.87      124.94     18.23 o 
   3   6  19       37.42       16.34     14.90 o 
  -5   7  19       90.56       58.34     33.54 o 
  -4   7  19       17.51       23.21     21.36 o 
  -3   7  19      365.52      402.79     34.44 o 
  -2   7  19      337.39      377.05     38.65 o 
  -1   7  19      329.98      277.05     37.68 o 
   0   7  19        0.75        6.00     13.76 o 
   1   7  19      215.42      164.82     19.17 o 
   2   7  19       10.50      -16.20     13.81 o 
   3   7  19      226.87      261.96     23.33 o 
  -5   8  19      177.66      169.32     70.86 o 
  -4   8  19       90.57       63.89     24.43 o 
  -3   8  19       28.33       59.36     22.58 o 
  -2   8  19      519.50      579.34     39.51 o 
  -1   8  19       30.32        3.45     18.16 o 
   0   8  19      591.83      748.40     52.75 o 
   1   8  19        3.16       -7.17     13.86 o 
   2   8  19       44.68        2.39     14.94 o 
  -4   9  19       82.68       66.70     23.89 o 
  -3   9  19      307.63      241.73     30.94 o 
  -2   9  19        2.68        2.21     19.89 o 
  -1   9  19      515.08      549.08     45.94 o 
   0   9  19       14.25       -1.72     21.39 o 
   1   9  19        6.86      -12.75     19.69 o 
   2   9  19       20.43       14.42     24.67 o 
  -4  10  19      555.80      570.65     47.28 o 
  -3  10  19       17.82       10.98     23.58 o 
  -2  10  19      226.17      218.16     45.70 o 
  -1  10  19       19.98       -0.64     18.41 o 
   0  10  19       69.94       47.30     23.06 o 
   1  10  19      169.47      180.05     55.54 o 
  -2  11  19       24.47        2.25     20.73 o 
  -1  11  19       20.38        4.55     42.05 o 
   0  11  19       55.02       50.68     23.19 o 
  -4   0  20      789.05      877.49     65.14 o 
  -2   0  20      387.81      347.24     30.93 o 
   0   0  20      176.49      133.20     29.17 o 
   2   0  20     2307.99     2675.97    119.83 o 
  -5   1  20      512.67      554.57     41.41 o 
  -4   1  20       35.46      -11.14     31.36 o 
  -3   1  20      439.28      433.57     33.68 o 
  -2   1  20       18.70      -18.75     15.88 o 
  -1   1  20      746.27      729.62     33.39 o 
   0   1  20       26.64        3.25     16.59 o 
   1   1  20      523.31      600.55     43.39 o 
   2   1  20      150.36      184.48     27.83 o 
  -5   2  20       17.37       46.43     30.38 o 
  -4   2  20      210.87      191.37     46.91 o 
  -3   2  20      175.03      164.85     24.71 o 
  -2   2  20        2.27       -0.80     13.98 o 
  -1   2  20        2.75      -26.86     13.43 o 
   0   2  20       20.76        6.21     15.25 o 
   1   2  20        1.60        7.56     17.18 o 
   2   2  20       28.96       16.78     18.23 o 
  -5   3  20       66.88       60.04     33.30 o 
  -4   3  20      287.44      294.95     31.71 o 
  -3   3  20       12.17       15.26     16.31 o 
  -2   3  20        7.69        0.31     14.91 o 
  -1   3  20       99.50       89.15     17.25 o 
   0   3  20       95.66      108.29     18.58 o 
   1   3  20      102.71      117.30     18.53 o 
   2   3  20       14.03       10.45     16.16 o 
  -5   4  20       32.05       41.32     32.81 o 
  -4   4  20      295.56      304.32     46.43 o 
  -3   4  20       22.25      -22.03     15.17 o 
  -2   4  20      420.92      495.92     36.77 o 
  -1   4  20      134.07      160.20     19.76 o 
   0   4  20     1086.04     1258.48     66.31 o 
   1   4  20       79.57       59.62     17.09 o 
   2   4  20      118.77       66.12     17.16 o 
  -4   5  20      120.26      201.51     41.32 o 
  -3   5  20     1072.92     1195.85     57.24 o 
  -2   5  20       10.07      -10.23     18.75 o 
  -1   5  20      272.84      278.82     23.36 o 
   0   5  20       12.41        1.86     14.75 o 
   1   5  20      304.06      283.59     36.36 o 
   2   5  20        8.18      -10.68     15.33 o 
  -4   6  20      784.83     1019.46     90.91 o 
  -3   6  20       15.15       -4.81     26.98 o 
  -2   6  20     1076.37     1237.23     55.69 o 
  -1   6  20       40.84       17.33     20.15 o 
   0   6  20       54.95        8.57     15.43 o 
   1   6  20       56.94       58.44     16.54 o 
  -3   7  20      416.54      576.65     40.72 o 
  -2   7  20      156.10      211.34     34.88 o 
  -1   7  20      168.68      187.19     36.58 o 
   0   7  20        3.48      -35.29     18.86 o 
   1   7  20       42.20       58.12     17.27 o 
  -2   8  20       26.41        7.23     21.58 o 
  -1   8  20       45.73       74.41     22.41 o 
   0   8  20       17.70       16.41     21.02 o 
  -3   0  21        6.23       16.29     27.22 o 
  -1   0  21       34.17       18.47     25.04 o 
  -3   1  21       50.11       46.12     22.31 o 
  -2   1  21       14.77       13.13     18.22 o 
  -1   1  21       52.94       73.81     19.46 o 
   0   1  21       24.65       36.18     18.99 o 
  -2   2  21       67.67       77.44     18.87 o 
  -1   2  21        3.77        2.99     15.21 o 
   0   2  21       18.97        0.71     16.00 o 
  -2   3  21        0.49      -19.50     14.52 o 
  -1   3  21       58.67       35.16     16.85 o 
                                                 
